# Supplementary material for: A stretchable human lung‐on‐chip model of alveolar inflammation for evaluating anti‐inflammatory drug response
Source: Bioeng Transl Med. 2024 Sep 5;10(1):e10715. doi: 10.1002/btm2.10715 (PMC11711225; doi:10.1002/btm2.10715)
Supplement: Supplementary file 2 — Data S2: Supporting Information [file BTM2-10-e10715-s002.zip]

Archive with 136 entries (136 files):
- media/styles.css
- media/scripts.js
- media/logo.png
- media/loader.gif
- data/gene_model.RData
- data/analysis.RData
- logs/metaseqr_run.log
- plots/qc/mds.png
- plots/qc/readnoise.png
- plots/qc/correlation_heatmap.png
- plots/qc/correlation_correlogram.png
- plots/qc/correlation_pairs.png
- plots/qc/mds.pdf
- plots/qc/readnoise.pdf
- plots/qc/correlation_heatmap.pdf
- plots/qc/correlation_correlogram.pdf
- plots/qc/correlation_pairs.pdf
- plots/normalization/boxplot_raw.png
- plots/normalization/boxplot_normalized.png
- plots/normalization/boxplot_raw.pdf
- plots/normalization/boxplot_normalized.pdf
- plots/statistics/de_heatmap_Arlo_static_vs_Arlo_breathing.png
- plots/statistics/de_heatmap_hAEpC_static_vs_hAEpC_breathing.png
- plots/statistics/de_heatmap_hAEpC_breathing_vs_Arlo_breathing.png
- plots/statistics/de_heatmap_hAEpC_static_vs_Arlo_static.png
- plots/statistics/volcano_plot_Arlo_static_vs_Arlo_breathing.png
- plots/statistics/volcano_plot_hAEpC_static_vs_hAEpC_breathing.png
- plots/statistics/volcano_plot_hAEpC_breathing_vs_Arlo_breathing.png
- plots/statistics/volcano_plot_hAEpC_static_vs_Arlo_static.png
- plots/statistics/de_heatmap_Arlo_static_vs_Arlo_breathing.pdf
- plots/statistics/de_heatmap_hAEpC_static_vs_hAEpC_breathing.pdf
- plots/statistics/de_heatmap_hAEpC_breathing_vs_Arlo_breathing.pdf
- plots/statistics/de_heatmap_hAEpC_static_vs_Arlo_static.pdf
- plots/statistics/volcano_plot_Arlo_static_vs_Arlo_breathing.pdf
- plots/statistics/volcano_plot_hAEpC_static_vs_hAEpC_breathing.pdf
- plots/statistics/volcano_plot_hAEpC_breathing_vs_Arlo_breathing.pdf
- plots/statistics/volcano_plot_hAEpC_static_vs_Arlo_static.pdf
- plots/metaseqr_figures_png.zip
- plots/metaseqr_figures_pdf.zip
- libs/header-attrs-2.10/header-attrs.js
- libs/jquery-3.5.1/jquery-AUTHORS.txt
- libs/jquery-3.5.1/jquery.js
- libs/jquery-3.5.1/jquery.min.js
- libs/jquery-3.5.1/jquery.min.map
- libs/bootstrap-3.3.5/css/fonts/Lato.ttf
- libs/bootstrap-3.3.5/css/fonts/LatoBold.ttf
- libs/bootstrap-3.3.5/css/fonts/LatoItalic.ttf
- libs/bootstrap-3.3.5/css/fonts/NewsCycle.ttf
- libs/bootstrap-3.3.5/css/fonts/NewsCycleBold.ttf
- libs/bootstrap-3.3.5/css/fonts/OpenSans.ttf
- libs/bootstrap-3.3.5/css/fonts/OpenSansBold.ttf
- libs/bootstrap-3.3.5/css/fonts/OpenSansBoldItalic.ttf
- libs/bootstrap-3.3.5/css/fonts/OpenSansItalic.ttf
- libs/bootstrap-3.3.5/css/fonts/OpenSansLight.ttf
- libs/bootstrap-3.3.5/css/fonts/OpenSansLightItalic.ttf
- libs/bootstrap-3.3.5/css/fonts/Raleway.ttf
- libs/bootstrap-3.3.5/css/fonts/RalewayBold.ttf
- libs/bootstrap-3.3.5/css/fonts/Roboto.ttf
- libs/bootstrap-3.3.5/css/fonts/RobotoBold.ttf
- libs/bootstrap-3.3.5/css/fonts/RobotoLight.ttf
- libs/bootstrap-3.3.5/css/fonts/RobotoMedium.ttf
- libs/bootstrap-3.3.5/css/fonts/SourceSansPro.ttf
- libs/bootstrap-3.3.5/css/fonts/SourceSansProBold.ttf
- libs/bootstrap-3.3.5/css/fonts/SourceSansProItalic.ttf
- libs/bootstrap-3.3.5/css/fonts/SourceSansProLight.ttf
- libs/bootstrap-3.3.5/css/fonts/Ubuntu.ttf
- libs/bootstrap-3.3.5/css/bootstrap-theme.css
- libs/bootstrap-3.3.5/css/bootstrap-theme.css.map
- libs/bootstrap-3.3.5/css/bootstrap-theme.min.css
- libs/bootstrap-3.3.5/css/bootstrap.css
- libs/bootstrap-3.3.5/css/bootstrap.css.map
- libs/bootstrap-3.3.5/css/bootstrap.min.css
- libs/bootstrap-3.3.5/css/cerulean.min.css
- libs/bootstrap-3.3.5/css/cosmo.min.css
- libs/bootstrap-3.3.5/css/darkly.min.css
- libs/bootstrap-3.3.5/css/flatly.min.css
- libs/bootstrap-3.3.5/css/journal.min.css
- libs/bootstrap-3.3.5/css/lumen.min.css
- libs/bootstrap-3.3.5/css/paper.min.css
- libs/bootstrap-3.3.5/css/readable.min.css
- libs/bootstrap-3.3.5/css/sandstone.min.css
- libs/bootstrap-3.3.5/css/simplex.min.css
- libs/bootstrap-3.3.5/css/spacelab.min.css
- libs/bootstrap-3.3.5/css/united.min.css
- libs/bootstrap-3.3.5/css/yeti.min.css
- libs/bootstrap-3.3.5/fonts/glyphicons-halflings-regular.eot
- libs/bootstrap-3.3.5/fonts/glyphicons-halflings-regular.svg
- libs/bootstrap-3.3.5/fonts/glyphicons-halflings-regular.ttf
- libs/bootstrap-3.3.5/fonts/glyphicons-halflings-regular.woff
- libs/bootstrap-3.3.5/fonts/glyphicons-halflings-regular.woff2
- libs/bootstrap-3.3.5/js/bootstrap.js
- libs/bootstrap-3.3.5/js/bootstrap.min.js
- libs/bootstrap-3.3.5/js/npm.js
- libs/bootstrap-3.3.5/shim/html5shiv.min.js
- libs/bootstrap-3.3.5/shim/respond.min.js
- libs/jqueryui-1.11.4/README
- libs/jqueryui-1.11.4/images/ui-icons_444444_256x240.png
- libs/jqueryui-1.11.4/images/ui-icons_555555_256x240.png
- libs/jqueryui-1.11.4/images/ui-icons_777620_256x240.png
- libs/jqueryui-1.11.4/images/ui-icons_777777_256x240.png
- libs/jqueryui-1.11.4/images/ui-icons_cc0000_256x240.png
- libs/jqueryui-1.11.4/images/ui-icons_ffffff_256x240.png
- libs/jqueryui-1.11.4/index.html
- libs/jqueryui-1.11.4/jquery-ui.css
- libs/jqueryui-1.11.4/jquery-ui.js
- libs/jqueryui-1.11.4/jquery-ui.min.css
- libs/jqueryui-1.11.4/jquery-ui.min.js
- libs/jqueryui-1.11.4/jquery-ui.structure.css
- libs/jqueryui-1.11.4/jquery-ui.structure.min.css
- libs/jqueryui-1.11.4/jquery-ui.theme.css
- libs/jqueryui-1.11.4/jquery-ui.theme.min.css
- libs/tocify-1.9.1/jquery.tocify.css
- libs/tocify-1.9.1/jquery.tocify.js
- libs/navigation-1.1/codefolding.js
- libs/navigation-1.1/sourceembed.js
- libs/navigation-1.1/tabsets.js
- libs/highlightjs-9.12.0/default.css
- libs/highlightjs-9.12.0/highlight.js
- libs/highlightjs-9.12.0/textmate.css
- libs/htmlwidgets-1.5.3/htmlwidgets.js
- libs/plotly-binding-4.9.4.1/plotly.js
- libs/typedarray-0.1/typedarray.min.js
- libs/crosstalk-1.1.1/css/crosstalk.css
- libs/crosstalk-1.1.1/js/crosstalk.js
- libs/crosstalk-1.1.1/js/crosstalk.js.map
- libs/crosstalk-1.1.1/js/crosstalk.min.js
- libs/crosstalk-1.1.1/js/crosstalk.min.js.map
- libs/plotly-htmlwidgets-css-1.57.1/plotly-htmlwidgets.css
- libs/plotly-main-1.57.1/plotly-latest.min.js
- libs/datatables-css-0.0.0/datatables-crosstalk.css
- libs/datatables-binding-0.18/datatables.js
- libs/dt-core-bootstrap-1.10.20/js/jquery.dataTables.min.js
- libs/dt-core-bootstrap-1.10.20/js/dataTables.bootstrap.min.js
- libs/dt-core-bootstrap-1.10.20/css/dataTables.bootstrap.min.css
- libs/dt-core-bootstrap-1.10.20/css/dataTables.bootstrap.extra.css
- index.html
