# Supplementary material for: A stretchable human lung‐on‐chip model of alveolar inflammation for evaluating anti‐inflammatory drug response
Source: Bioeng Transl Med. 2024 Sep 5;10(1):e10715. doi: 10.1002/btm2.10715 (PMC11711225; doi:10.1002/btm2.10715)
Supplement: Supplementary file 2 — Data S2: Supporting Information [file BTM2-10-e10715-s002.zip › media/scripts.js]

/*! jQuery v3.4.1 | (c) JS Foundation and other contributors | jquery.org/license */
!function(e,t){"use strict";"object"==typeof module&&"object"==typeof module.exports?module.exports=e.document?t(e,!0):function(e){if(!e.document)throw new Error("jQuery requires a window with a document");return t(e)}:t(e)}("undefined"!=typeof window?window:this,function(C,e){"use strict";var t=[],E=C.document,r=Object.getPrototypeOf,s=t.slice,g=t.concat,u=t.push,i=t.indexOf,n={},o=n.toString,v=n.hasOwnProperty,a=v.toString,l=a.call(Object),y={},m=function(e){return"function"==typeof e&&"number"!=typeof e.nodeType},x=function(e){return null!=e&&e===e.window},c={type:!0,src:!0,nonce:!0,noModule:!0};function b(e,t,n){var r,i,o=(n=n||E).createElement("script");if(o.text=e,t)for(r in c)(i=t[r]||t.getAttribute&&t.getAttribute(r))&&o.setAttribute(r,i);n.head.appendChild(o).parentNode.removeChild(o)}function w(e){return null==e?e+"":"object"==typeof e||"function"==typeof e?n[o.call(e)]||"object":typeof e}var f="3.4.1",k=function(e,t){return new k.fn.init(e,t)},p=/^[\s\uFEFF\xA0]+|[\s\uFEFF\xA0]+$/g;function d(e){var t=!!e&&"length"in e&&e.length,n=w(e);return!m(e)&&!x(e)&&("array"===n||0===t||"number"==typeof t&&0<t&&t-1 in e)}k.fn=k.prototype={jquery:f,constructor:k,length:0,toArray:function(){return s.call(this)},get:function(e){return null==e?s.call(this):e<0?this[e+this.length]:this[e]},pushStack:function(e){var t=k.merge(this.constructor(),e);return t.prevObject=this,t},each:function(e){return k.each(this,e)},map:function(n){return this.pushStack(k.map(this,function(e,t){return n.call(e,t,e)}))},slice:function(){return this.pushStack(s.apply(this,arguments))},first:function(){return this.eq(0)},last:function(){return this.eq(-1)},eq:function(e){var t=this.length,n=+e+(e<0?t:0);return this.pushStack(0<=n&&n<t?[this[n]]:[])},end:function(){return this.prevObject||this.constructor()},push:u,sort:t.sort,splice:t.splice},k.extend=k.fn.extend=function(){var e,t,n,r,i,o,a=arguments[0]||{},s=1,u=arguments.length,l=!1;for("boolean"==typeof a&&(l=a,a=arguments[s]||{},s++),"object"==typeof a||m(a)||(a={}),s===u&&(a=this,s--);s<u;s++)if(null!=(e=arguments[s]))for(t in e)r=e[t],"__proto__"!==t&&a!==r&&(l&&r&&(k.isPlainObject(r)||(i=Array.isArray(r)))?(n=a[t],o=i&&!Array.isArray(n)?[]:i||k.isPlainObject(n)?n:{},i=!1,a[t]=k.extend(l,o,r)):void 0!==r&&(a[t]=r));return a},k.extend({expando:"jQuery"+(f+Math.random()).replace(/\D/g,""),isReady:!0,error:function(e){throw new Error(e)},noop:function(){},isPlainObject:function(e){var t,n;return!(!e||"[object Object]"!==o.call(e))&&(!(t=r(e))||"function"==typeof(n=v.call(t,"constructor")&&t.constructor)&&a.call(n)===l)},isEmptyObject:function(e){var t;for(t in e)return!1;return!0},globalEval:function(e,t){b(e,{nonce:t&&t.nonce})},each:function(e,t){var n,r=0;if(d(e)){for(n=e.length;r<n;r++)if(!1===t.call(e[r],r,e[r]))break}else for(r in e)if(!1===t.call(e[r],r,e[r]))break;return e},trim:function(e){return null==e?"":(e+"").replace(p,"")},makeArray:function(e,t){var n=t||[];return null!=e&&(d(Object(e))?k.merge(n,"string"==typeof e?[e]:e):u.call(n,e)),n},inArray:function(e,t,n){return null==t?-1:i.call(t,e,n)},merge:function(e,t){for(var n=+t.length,r=0,i=e.length;r<n;r++)e[i++]=t[r];return e.length=i,e},grep:function(e,t,n){for(var r=[],i=0,o=e.length,a=!n;i<o;i++)!t(e[i],i)!==a&&r.push(e[i]);return r},map:function(e,t,n){var r,i,o=0,a=[];if(d(e))for(r=e.length;o<r;o++)null!=(i=t(e[o],o,n))&&a.push(i);else for(o in e)null!=(i=t(e[o],o,n))&&a.push(i);return g.apply([],a)},guid:1,support:y}),"function"==typeof Symbol&&(k.fn[Symbol.iterator]=t[Symbol.iterator]),k.each("Boolean Number String Function Array Date RegExp Object Error Symbol".split(" "),function(e,t){n["[object "+t+"]"]=t.toLowerCase()});var h=function(n){var e,d,b,o,i,h,f,g,w,u,l,T,C,a,E,v,s,c,y,k="sizzle"+1*new Date,m=n.document,S=0,r=0,p=ue(),x=ue(),N=ue(),A=ue(),D=function(e,t){return e===t&&(l=!0),0},j={}.hasOwnProperty,t=[],q=t.pop,L=t.push,H=t.push,O=t.slice,P=function(e,t){for(var n=0,r=e.length;n<r;n++)if(e[n]===t)return n;return-1},R="checked|selected|async|autofocus|autoplay|controls|defer|disabled|hidden|ismap|loop|multiple|open|readonly|required|scoped",M="[\\x20\\t\\r\\n\\f]",I="(?:\\\\.|[\\w-]|[^\0-\\xa0])+",W="\\["+M+"*("+I+")(?:"+M+"*([*^$|!~]?=)"+M+"*(?:'((?:\\\\.|[^\\\\'])*)'|\"((?:\\\\.|[^\\\\\"])*)\"|("+I+"))|)"+M+"*\\]",$=":("+I+")(?:\\((('((?:\\\\.|[^\\\\'])*)'|\"((?:\\\\.|[^\\\\\"])*)\")|((?:\\\\.|[^\\\\()[\\]]|"+W+")*)|.*)\\)|)",F=new RegExp(M+"+","g"),B=new RegExp("^"+M+"+|((?:^|[^\\\\])(?:\\\\.)*)"+M+"+$","g"),_=new RegExp("^"+M+"*,"+M+"*"),z=new RegExp("^"+M+"*([>+~]|"+M+")"+M+"*"),U=new RegExp(M+"|>"),X=new RegExp($),V=new RegExp("^"+I+"$"),G={ID:new RegExp("^#("+I+")"),CLASS:new RegExp("^\\.("+I+")"),TAG:new RegExp("^("+I+"|[*])"),ATTR:new RegExp("^"+W),PSEUDO:new RegExp("^"+$),CHILD:new RegExp("^:(only|first|last|nth|nth-last)-(child|of-type)(?:\\("+M+"*(even|odd|(([+-]|)(\\d*)n|)"+M+"*(?:([+-]|)"+M+"*(\\d+)|))"+M+"*\\)|)","i"),bool:new RegExp("^(?:"+R+")$","i"),needsContext:new RegExp("^"+M+"*[>+~]|:(even|odd|eq|gt|lt|nth|first|last)(?:\\("+M+"*((?:-\\d)?\\d*)"+M+"*\\)|)(?=[^-]|$)","i")},Y=/HTML$/i,Q=/^(?:input|select|textarea|button)$/i,J=/^h\d$/i,K=/^[^{]+\{\s*\[native \w/,Z=/^(?:#([\w-]+)|(\w+)|\.([\w-]+))$/,ee=/[+~]/,te=new RegExp("\\\\([\\da-f]{1,6}"+M+"?|("+M+")|.)","ig"),ne=function(e,t,n){var r="0x"+t-65536;return r!=r||n?t:r<0?String.fromCharCode(r+65536):String.fromCharCode(r>>10|55296,1023&r|56320)},re=/([\0-\x1f\x7f]|^-?\d)|^-$|[^\0-\x1f\x7f-\uFFFF\w-]/g,ie=function(e,t){return t?"\0"===e?"\ufffd":e.slice(0,-1)+"\\"+e.charCodeAt(e.length-1).toString(16)+" ":"\\"+e},oe=function(){T()},ae=be(function(e){return!0===e.disabled&&"fieldset"===e.nodeName.toLowerCase()},{dir:"parentNode",next:"legend"});try{H.apply(t=O.call(m.childNodes),m.childNodes),t[m.childNodes.length].nodeType}catch(e){H={apply:t.length?function(e,t){L.apply(e,O.call(t))}:function(e,t){var n=e.length,r=0;while(e[n++]=t[r++]);e.length=n-1}}}function se(t,e,n,r){var i,o,a,s,u,l,c,f=e&&e.ownerDocument,p=e?e.nodeType:9;if(n=n||[],"string"!=typeof t||!t||1!==p&&9!==p&&11!==p)return n;if(!r&&((e?e.ownerDocument||e:m)!==C&&T(e),e=e||C,E)){if(11!==p&&(u=Z.exec(t)))if(i=u[1]){if(9===p){if(!(a=e.getElementById(i)))return n;if(a.id===i)return n.push(a),n}else if(f&&(a=f.getElementById(i))&&y(e,a)&&a.id===i)return n.push(a),n}else{if(u[2])return H.apply(n,e.getElementsByTagName(t)),n;if((i=u[3])&&d.getElementsByClassName&&e.getElementsByClassName)return H.apply(n,e.getElementsByClassName(i)),n}if(d.qsa&&!A[t+" "]&&(!v||!v.test(t))&&(1!==p||"object"!==e.nodeName.toLowerCase())){if(c=t,f=e,1===p&&U.test(t)){(s=e.getAttribute("id"))?s=s.replace(re,ie):e.setAttribute("id",s=k),o=(l=h(t)).length;while(o--)l[o]="#"+s+" "+xe(l[o]);c=l.join(","),f=ee.test(t)&&ye(e.parentNode)||e}try{return H.apply(n,f.querySelectorAll(c)),n}catch(e){A(t,!0)}finally{s===k&&e.removeAttribute("id")}}}return g(t.replace(B,"$1"),e,n,r)}function ue(){var r=[];return function e(t,n){return r.push(t+" ")>b.cacheLength&&delete e[r.shift()],e[t+" "]=n}}function le(e){return e[k]=!0,e}function ce(e){var t=C.createElement("fieldset");try{return!!e(t)}catch(e){return!1}finally{t.parentNode&&t.parentNode.removeChild(t),t=null}}function fe(e,t){var n=e.split("|"),r=n.length;while(r--)b.attrHandle[n[r]]=t}function pe(e,t){var n=t&&e,r=n&&1===e.nodeType&&1===t.nodeType&&e.sourceIndex-t.sourceIndex;if(r)return r;if(n)while(n=n.nextSibling)if(n===t)return-1;return e?1:-1}function de(t){return function(e){return"input"===e.nodeName.toLowerCase()&&e.type===t}}function he(n){return function(e){var t=e.nodeName.toLowerCase();return("input"===t||"button"===t)&&e.type===n}}function ge(t){return function(e){return"form"in e?e.parentNode&&!1===e.disabled?"label"in e?"label"in e.parentNode?e.parentNode.disabled===t:e.disabled===t:e.isDisabled===t||e.isDisabled!==!t&&ae(e)===t:e.disabled===t:"label"in e&&e.disabled===t}}function ve(a){return le(function(o){return o=+o,le(function(e,t){var n,r=a([],e.length,o),i=r.length;while(i--)e[n=r[i]]&&(e[n]=!(t[n]=e[n]))})})}function ye(e){return e&&"undefined"!=typeof e.getElementsByTagName&&e}for(e in d=se.support={},i=se.isXML=function(e){var t=e.namespaceURI,n=(e.ownerDocument||e).documentElement;return!Y.test(t||n&&n.nodeName||"HTML")},T=se.setDocument=function(e){var t,n,r=e?e.ownerDocument||e:m;return r!==C&&9===r.nodeType&&r.documentElement&&(a=(C=r).documentElement,E=!i(C),m!==C&&(n=C.defaultView)&&n.top!==n&&(n.addEventListener?n.addEventListener("unload",oe,!1):n.attachEvent&&n.attachEvent("onunload",oe)),d.attributes=ce(function(e){return e.className="i",!e.getAttribute("className")}),d.getElementsByTagName=ce(function(e){return e.appendChild(C.createComment("")),!e.getElementsByTagName("*").length}),d.getElementsByClassName=K.test(C.getElementsByClassName),d.getById=ce(function(e){return a.appendChild(e).id=k,!C.getElementsByName||!C.getElementsByName(k).length}),d.getById?(b.filter.ID=function(e){var t=e.replace(te,ne);return function(e){return e.getAttribute("id")===t}},b.find.ID=function(e,t){if("undefined"!=typeof t.getElementById&&E){var n=t.getElementById(e);return n?[n]:[]}}):(b.filter.ID=function(e){var n=e.replace(te,ne);return function(e){var t="undefined"!=typeof e.getAttributeNode&&e.getAttributeNode("id");return t&&t.value===n}},b.find.ID=function(e,t){if("undefined"!=typeof t.getElementById&&E){var n,r,i,o=t.getElementById(e);if(o){if((n=o.getAttributeNode("id"))&&n.value===e)return[o];i=t.getElementsByName(e),r=0;while(o=i[r++])if((n=o.getAttributeNode("id"))&&n.value===e)return[o]}return[]}}),b.find.TAG=d.getElementsByTagName?function(e,t){return"undefined"!=typeof t.getElementsByTagName?t.getElementsByTagName(e):d.qsa?t.querySelectorAll(e):void 0}:function(e,t){var n,r=[],i=0,o=t.getElementsByTagName(e);if("*"===e){while(n=o[i++])1===n.nodeType&&r.push(n);return r}return o},b.find.CLASS=d.getElementsByClassName&&function(e,t){if("undefined"!=typeof t.getElementsByClassName&&E)return t.getElementsByClassName(e)},s=[],v=[],(d.qsa=K.test(C.querySelectorAll))&&(ce(function(e){a.appendChild(e).innerHTML="<a id='"+k+"'></a><select id='"+k+"-\r\\' msallowcapture=''><option selected=''></option></select>",e.querySelectorAll("[msallowcapture^='']").length&&v.push("[*^$]="+M+"*(?:''|\"\")"),e.querySelectorAll("[selected]").length||v.push("\\["+M+"*(?:value|"+R+")"),e.querySelectorAll("[id~="+k+"-]").length||v.push("~="),e.querySelectorAll(":checked").length||v.push(":checked"),e.querySelectorAll("a#"+k+"+*").length||v.push(".#.+[+~]")}),ce(function(e){e.innerHTML="<a href='' disabled='disabled'></a><select disabled='disabled'><option/></select>";var t=C.createElement("input");t.setAttribute("type","hidden"),e.appendChild(t).setAttribute("name","D"),e.querySelectorAll("[name=d]").length&&v.push("name"+M+"*[*^$|!~]?="),2!==e.querySelectorAll(":enabled").length&&v.push(":enabled",":disabled"),a.appendChild(e).disabled=!0,2!==e.querySelectorAll(":disabled").length&&v.push(":enabled",":disabled"),e.querySelectorAll("*,:x"),v.push(",.*:")})),(d.matchesSelector=K.test(c=a.matches||a.webkitMatchesSelector||a.mozMatchesSelector||a.oMatchesSelector||a.msMatchesSelector))&&ce(function(e){d.disconnectedMatch=c.call(e,"*"),c.call(e,"[s!='']:x"),s.push("!=",$)}),v=v.length&&new RegExp(v.join("|")),s=s.length&&new RegExp(s.join("|")),t=K.test(a.compareDocumentPosition),y=t||K.test(a.contains)?function(e,t){var n=9===e.nodeType?e.documentElement:e,r=t&&t.parentNode;return e===r||!(!r||1!==r.nodeType||!(n.contains?n.contains(r):e.compareDocumentPosition&&16&e.compareDocumentPosition(r)))}:function(e,t){if(t)while(t=t.parentNode)if(t===e)return!0;return!1},D=t?function(e,t){if(e===t)return l=!0,0;var n=!e.compareDocumentPosition-!t.compareDocumentPosition;return n||(1&(n=(e.ownerDocument||e)===(t.ownerDocument||t)?e.compareDocumentPosition(t):1)||!d.sortDetached&&t.compareDocumentPosition(e)===n?e===C||e.ownerDocument===m&&y(m,e)?-1:t===C||t.ownerDocument===m&&y(m,t)?1:u?P(u,e)-P(u,t):0:4&n?-1:1)}:function(e,t){if(e===t)return l=!0,0;var n,r=0,i=e.parentNode,o=t.parentNode,a=[e],s=[t];if(!i||!o)return e===C?-1:t===C?1:i?-1:o?1:u?P(u,e)-P(u,t):0;if(i===o)return pe(e,t);n=e;while(n=n.parentNode)a.unshift(n);n=t;while(n=n.parentNode)s.unshift(n);while(a[r]===s[r])r++;return r?pe(a[r],s[r]):a[r]===m?-1:s[r]===m?1:0}),C},se.matches=function(e,t){return se(e,null,null,t)},se.matchesSelector=function(e,t){if((e.ownerDocument||e)!==C&&T(e),d.matchesSelector&&E&&!A[t+" "]&&(!s||!s.test(t))&&(!v||!v.test(t)))try{var n=c.call(e,t);if(n||d.disconnectedMatch||e.document&&11!==e.document.nodeType)return n}catch(e){A(t,!0)}return 0<se(t,C,null,[e]).length},se.contains=function(e,t){return(e.ownerDocument||e)!==C&&T(e),y(e,t)},se.attr=function(e,t){(e.ownerDocument||e)!==C&&T(e);var n=b.attrHandle[t.toLowerCase()],r=n&&j.call(b.attrHandle,t.toLowerCase())?n(e,t,!E):void 0;return void 0!==r?r:d.attributes||!E?e.getAttribute(t):(r=e.getAttributeNode(t))&&r.specified?r.value:null},se.escape=function(e){return(e+"").replace(re,ie)},se.error=function(e){throw new Error("Syntax error, unrecognized expression: "+e)},se.uniqueSort=function(e){var t,n=[],r=0,i=0;if(l=!d.detectDuplicates,u=!d.sortStable&&e.slice(0),e.sort(D),l){while(t=e[i++])t===e[i]&&(r=n.push(i));while(r--)e.splice(n[r],1)}return u=null,e},o=se.getText=function(e){var t,n="",r=0,i=e.nodeType;if(i){if(1===i||9===i||11===i){if("string"==typeof e.textContent)return e.textContent;for(e=e.firstChild;e;e=e.nextSibling)n+=o(e)}else if(3===i||4===i)return e.nodeValue}else while(t=e[r++])n+=o(t);return n},(b=se.selectors={cacheLength:50,createPseudo:le,match:G,attrHandle:{},find:{},relative:{">":{dir:"parentNode",first:!0}," ":{dir:"parentNode"},"+":{dir:"previousSibling",first:!0},"~":{dir:"previousSibling"}},preFilter:{ATTR:function(e){return e[1]=e[1].replace(te,ne),e[3]=(e[3]||e[4]||e[5]||"").replace(te,ne),"~="===e[2]&&(e[3]=" "+e[3]+" "),e.slice(0,4)},CHILD:function(e){return e[1]=e[1].toLowerCase(),"nth"===e[1].slice(0,3)?(e[3]||se.error(e[0]),e[4]=+(e[4]?e[5]+(e[6]||1):2*("even"===e[3]||"odd"===e[3])),e[5]=+(e[7]+e[8]||"odd"===e[3])):e[3]&&se.error(e[0]),e},PSEUDO:function(e){var t,n=!e[6]&&e[2];return G.CHILD.test(e[0])?null:(e[3]?e[2]=e[4]||e[5]||"":n&&X.test(n)&&(t=h(n,!0))&&(t=n.indexOf(")",n.length-t)-n.length)&&(e[0]=e[0].slice(0,t),e[2]=n.slice(0,t)),e.slice(0,3))}},filter:{TAG:function(e){var t=e.replace(te,ne).toLowerCase();return"*"===e?function(){return!0}:function(e){return e.nodeName&&e.nodeName.toLowerCase()===t}},CLASS:function(e){var t=p[e+" "];return t||(t=new RegExp("(^|"+M+")"+e+"("+M+"|$)"))&&p(e,function(e){return t.test("string"==typeof e.className&&e.className||"undefined"!=typeof e.getAttribute&&e.getAttribute("class")||"")})},ATTR:function(n,r,i){return function(e){var t=se.attr(e,n);return null==t?"!="===r:!r||(t+="","="===r?t===i:"!="===r?t!==i:"^="===r?i&&0===t.indexOf(i):"*="===r?i&&-1<t.indexOf(i):"$="===r?i&&t.slice(-i.length)===i:"~="===r?-1<(" "+t.replace(F," ")+" ").indexOf(i):"|="===r&&(t===i||t.slice(0,i.length+1)===i+"-"))}},CHILD:function(h,e,t,g,v){var y="nth"!==h.slice(0,3),m="last"!==h.slice(-4),x="of-type"===e;return 1===g&&0===v?function(e){return!!e.parentNode}:function(e,t,n){var r,i,o,a,s,u,l=y!==m?"nextSibling":"previousSibling",c=e.parentNode,f=x&&e.nodeName.toLowerCase(),p=!n&&!x,d=!1;if(c){if(y){while(l){a=e;while(a=a[l])if(x?a.nodeName.toLowerCase()===f:1===a.nodeType)return!1;u=l="only"===h&&!u&&"nextSibling"}return!0}if(u=[m?c.firstChild:c.lastChild],m&&p){d=(s=(r=(i=(o=(a=c)[k]||(a[k]={}))[a.uniqueID]||(o[a.uniqueID]={}))[h]||[])[0]===S&&r[1])&&r[2],a=s&&c.childNodes[s];while(a=++s&&a&&a[l]||(d=s=0)||u.pop())if(1===a.nodeType&&++d&&a===e){i[h]=[S,s,d];break}}else if(p&&(d=s=(r=(i=(o=(a=e)[k]||(a[k]={}))[a.uniqueID]||(o[a.uniqueID]={}))[h]||[])[0]===S&&r[1]),!1===d)while(a=++s&&a&&a[l]||(d=s=0)||u.pop())if((x?a.nodeName.toLowerCase()===f:1===a.nodeType)&&++d&&(p&&((i=(o=a[k]||(a[k]={}))[a.uniqueID]||(o[a.uniqueID]={}))[h]=[S,d]),a===e))break;return(d-=v)===g||d%g==0&&0<=d/g}}},PSEUDO:function(e,o){var t,a=b.pseudos[e]||b.setFilters[e.toLowerCase()]||se.error("unsupported pseudo: "+e);return a[k]?a(o):1<a.length?(t=[e,e,"",o],b.setFilters.hasOwnProperty(e.toLowerCase())?le(function(e,t){var n,r=a(e,o),i=r.length;while(i--)e[n=P(e,r[i])]=!(t[n]=r[i])}):function(e){return a(e,0,t)}):a}},pseudos:{not:le(function(e){var r=[],i=[],s=f(e.replace(B,"$1"));return s[k]?le(function(e,t,n,r){var i,o=s(e,null,r,[]),a=e.length;while(a--)(i=o[a])&&(e[a]=!(t[a]=i))}):function(e,t,n){return r[0]=e,s(r,null,n,i),r[0]=null,!i.pop()}}),has:le(function(t){return function(e){return 0<se(t,e).length}}),contains:le(function(t){return t=t.replace(te,ne),function(e){return-1<(e.textContent||o(e)).indexOf(t)}}),lang:le(function(n){return V.test(n||"")||se.error("unsupported lang: "+n),n=n.replace(te,ne).toLowerCase(),function(e){var t;do{if(t=E?e.lang:e.getAttribute("xml:lang")||e.getAttribute("lang"))return(t=t.toLowerCase())===n||0===t.indexOf(n+"-")}while((e=e.parentNode)&&1===e.nodeType);return!1}}),target:function(e){var t=n.location&&n.location.hash;return t&&t.slice(1)===e.id},root:function(e){return e===a},focus:function(e){return e===C.activeElement&&(!C.hasFocus||C.hasFocus())&&!!(e.type||e.href||~e.tabIndex)},enabled:ge(!1),disabled:ge(!0),checked:function(e){var t=e.nodeName.toLowerCase();return"input"===t&&!!e.checked||"option"===t&&!!e.selected},selected:function(e){return e.parentNode&&e.parentNode.selectedIndex,!0===e.selected},empty:function(e){for(e=e.firstChild;e;e=e.nextSibling)if(e.nodeType<6)return!1;return!0},parent:function(e){return!b.pseudos.empty(e)},header:function(e){return J.test(e.nodeName)},input:function(e){return Q.test(e.nodeName)},button:function(e){var t=e.nodeName.toLowerCase();return"input"===t&&"button"===e.type||"button"===t},text:function(e){var t;return"input"===e.nodeName.toLowerCase()&&"text"===e.type&&(null==(t=e.getAttribute("type"))||"text"===t.toLowerCase())},first:ve(function(){return[0]}),last:ve(function(e,t){return[t-1]}),eq:ve(function(e,t,n){return[n<0?n+t:n]}),even:ve(function(e,t){for(var n=0;n<t;n+=2)e.push(n);return e}),odd:ve(function(e,t){for(var n=1;n<t;n+=2)e.push(n);return e}),lt:ve(function(e,t,n){for(var r=n<0?n+t:t<n?t:n;0<=--r;)e.push(r);return e}),gt:ve(function(e,t,n){for(var r=n<0?n+t:n;++r<t;)e.push(r);return e})}}).pseudos.nth=b.pseudos.eq,{radio:!0,checkbox:!0,file:!0,password:!0,image:!0})b.pseudos[e]=de(e);for(e in{submit:!0,reset:!0})b.pseudos[e]=he(e);function me(){}function xe(e){for(var t=0,n=e.length,r="";t<n;t++)r+=e[t].value;return r}function be(s,e,t){var u=e.dir,l=e.next,c=l||u,f=t&&"parentNode"===c,p=r++;return e.first?function(e,t,n){while(e=e[u])if(1===e.nodeType||f)return s(e,t,n);return!1}:function(e,t,n){var r,i,o,a=[S,p];if(n){while(e=e[u])if((1===e.nodeType||f)&&s(e,t,n))return!0}else while(e=e[u])if(1===e.nodeType||f)if(i=(o=e[k]||(e[k]={}))[e.uniqueID]||(o[e.uniqueID]={}),l&&l===e.nodeName.toLowerCase())e=e[u]||e;else{if((r=i[c])&&r[0]===S&&r[1]===p)return a[2]=r[2];if((i[c]=a)[2]=s(e,t,n))return!0}return!1}}function we(i){return 1<i.length?function(e,t,n){var r=i.length;while(r--)if(!i[r](e,t,n))return!1;return!0}:i[0]}function Te(e,t,n,r,i){for(var o,a=[],s=0,u=e.length,l=null!=t;s<u;s++)(o=e[s])&&(n&&!n(o,r,i)||(a.push(o),l&&t.push(s)));return a}function Ce(d,h,g,v,y,e){return v&&!v[k]&&(v=Ce(v)),y&&!y[k]&&(y=Ce(y,e)),le(function(e,t,n,r){var i,o,a,s=[],u=[],l=t.length,c=e||function(e,t,n){for(var r=0,i=t.length;r<i;r++)se(e,t[r],n);return n}(h||"*",n.nodeType?[n]:n,[]),f=!d||!e&&h?c:Te(c,s,d,n,r),p=g?y||(e?d:l||v)?[]:t:f;if(g&&g(f,p,n,r),v){i=Te(p,u),v(i,[],n,r),o=i.length;while(o--)(a=i[o])&&(p[u[o]]=!(f[u[o]]=a))}if(e){if(y||d){if(y){i=[],o=p.length;while(o--)(a=p[o])&&i.push(f[o]=a);y(null,p=[],i,r)}o=p.length;while(o--)(a=p[o])&&-1<(i=y?P(e,a):s[o])&&(e[i]=!(t[i]=a))}}else p=Te(p===t?p.splice(l,p.length):p),y?y(null,t,p,r):H.apply(t,p)})}function Ee(e){for(var i,t,n,r=e.length,o=b.relative[e[0].type],a=o||b.relative[" "],s=o?1:0,u=be(function(e){return e===i},a,!0),l=be(function(e){return-1<P(i,e)},a,!0),c=[function(e,t,n){var r=!o&&(n||t!==w)||((i=t).nodeType?u(e,t,n):l(e,t,n));return i=null,r}];s<r;s++)if(t=b.relative[e[s].type])c=[be(we(c),t)];else{if((t=b.filter[e[s].type].apply(null,e[s].matches))[k]){for(n=++s;n<r;n++)if(b.relative[e[n].type])break;return Ce(1<s&&we(c),1<s&&xe(e.slice(0,s-1).concat({value:" "===e[s-2].type?"*":""})).replace(B,"$1"),t,s<n&&Ee(e.slice(s,n)),n<r&&Ee(e=e.slice(n)),n<r&&xe(e))}c.push(t)}return we(c)}return me.prototype=b.filters=b.pseudos,b.setFilters=new me,h=se.tokenize=function(e,t){var n,r,i,o,a,s,u,l=x[e+" "];if(l)return t?0:l.slice(0);a=e,s=[],u=b.preFilter;while(a){for(o in n&&!(r=_.exec(a))||(r&&(a=a.slice(r[0].length)||a),s.push(i=[])),n=!1,(r=z.exec(a))&&(n=r.shift(),i.push({value:n,type:r[0].replace(B," ")}),a=a.slice(n.length)),b.filter)!(r=G[o].exec(a))||u[o]&&!(r=u[o](r))||(n=r.shift(),i.push({value:n,type:o,matches:r}),a=a.slice(n.length));if(!n)break}return t?a.length:a?se.error(e):x(e,s).slice(0)},f=se.compile=function(e,t){var n,v,y,m,x,r,i=[],o=[],a=N[e+" "];if(!a){t||(t=h(e)),n=t.length;while(n--)(a=Ee(t[n]))[k]?i.push(a):o.push(a);(a=N(e,(v=o,m=0<(y=i).length,x=0<v.length,r=function(e,t,n,r,i){var o,a,s,u=0,l="0",c=e&&[],f=[],p=w,d=e||x&&b.find.TAG("*",i),h=S+=null==p?1:Math.random()||.1,g=d.length;for(i&&(w=t===C||t||i);l!==g&&null!=(o=d[l]);l++){if(x&&o){a=0,t||o.ownerDocument===C||(T(o),n=!E);while(s=v[a++])if(s(o,t||C,n)){r.push(o);break}i&&(S=h)}m&&((o=!s&&o)&&u--,e&&c.push(o))}if(u+=l,m&&l!==u){a=0;while(s=y[a++])s(c,f,t,n);if(e){if(0<u)while(l--)c[l]||f[l]||(f[l]=q.call(r));f=Te(f)}H.apply(r,f),i&&!e&&0<f.length&&1<u+y.length&&se.uniqueSort(r)}return i&&(S=h,w=p),c},m?le(r):r))).selector=e}return a},g=se.select=function(e,t,n,r){var i,o,a,s,u,l="function"==typeof e&&e,c=!r&&h(e=l.selector||e);if(n=n||[],1===c.length){if(2<(o=c[0]=c[0].slice(0)).length&&"ID"===(a=o[0]).type&&9===t.nodeType&&E&&b.relative[o[1].type]){if(!(t=(b.find.ID(a.matches[0].replace(te,ne),t)||[])[0]))return n;l&&(t=t.parentNode),e=e.slice(o.shift().value.length)}i=G.needsContext.test(e)?0:o.length;while(i--){if(a=o[i],b.relative[s=a.type])break;if((u=b.find[s])&&(r=u(a.matches[0].replace(te,ne),ee.test(o[0].type)&&ye(t.parentNode)||t))){if(o.splice(i,1),!(e=r.length&&xe(o)))return H.apply(n,r),n;break}}}return(l||f(e,c))(r,t,!E,n,!t||ee.test(e)&&ye(t.parentNode)||t),n},d.sortStable=k.split("").sort(D).join("")===k,d.detectDuplicates=!!l,T(),d.sortDetached=ce(function(e){return 1&e.compareDocumentPosition(C.createElement("fieldset"))}),ce(function(e){return e.innerHTML="<a href='#'></a>","#"===e.firstChild.getAttribute("href")})||fe("type|href|height|width",function(e,t,n){if(!n)return e.getAttribute(t,"type"===t.toLowerCase()?1:2)}),d.attributes&&ce(function(e){return e.innerHTML="<input/>",e.firstChild.setAttribute("value",""),""===e.firstChild.getAttribute("value")})||fe("value",function(e,t,n){if(!n&&"input"===e.nodeName.toLowerCase())return e.defaultValue}),ce(function(e){return null==e.getAttribute("disabled")})||fe(R,function(e,t,n){var r;if(!n)return!0===e[t]?t.toLowerCase():(r=e.getAttributeNode(t))&&r.specified?r.value:null}),se}(C);k.find=h,k.expr=h.selectors,k.expr[":"]=k.expr.pseudos,k.uniqueSort=k.unique=h.uniqueSort,k.text=h.getText,k.isXMLDoc=h.isXML,k.contains=h.contains,k.escapeSelector=h.escape;var T=function(e,t,n){var r=[],i=void 0!==n;while((e=e[t])&&9!==e.nodeType)if(1===e.nodeType){if(i&&k(e).is(n))break;r.push(e)}return r},S=function(e,t){for(var n=[];e;e=e.nextSibling)1===e.nodeType&&e!==t&&n.push(e);return n},N=k.expr.match.needsContext;function A(e,t){return e.nodeName&&e.nodeName.toLowerCase()===t.toLowerCase()}var D=/^<([a-z][^\/\0>:\x20\t\r\n\f]*)[\x20\t\r\n\f]*\/?>(?:<\/\1>|)$/i;function j(e,n,r){return m(n)?k.grep(e,function(e,t){return!!n.call(e,t,e)!==r}):n.nodeType?k.grep(e,function(e){return e===n!==r}):"string"!=typeof n?k.grep(e,function(e){return-1<i.call(n,e)!==r}):k.filter(n,e,r)}k.filter=function(e,t,n){var r=t[0];return n&&(e=":not("+e+")"),1===t.length&&1===r.nodeType?k.find.matchesSelector(r,e)?[r]:[]:k.find.matches(e,k.grep(t,function(e){return 1===e.nodeType}))},k.fn.extend({find:function(e){var t,n,r=this.length,i=this;if("string"!=typeof e)return this.pushStack(k(e).filter(function(){for(t=0;t<r;t++)if(k.contains(i[t],this))return!0}));for(n=this.pushStack([]),t=0;t<r;t++)k.find(e,i[t],n);return 1<r?k.uniqueSort(n):n},filter:function(e){return this.pushStack(j(this,e||[],!1))},not:function(e){return this.pushStack(j(this,e||[],!0))},is:function(e){return!!j(this,"string"==typeof e&&N.test(e)?k(e):e||[],!1).length}});var q,L=/^(?:\s*(<[\w\W]+>)[^>]*|#([\w-]+))$/;(k.fn.init=function(e,t,n){var r,i;if(!e)return this;if(n=n||q,"string"==typeof e){if(!(r="<"===e[0]&&">"===e[e.length-1]&&3<=e.length?[null,e,null]:L.exec(e))||!r[1]&&t)return!t||t.jquery?(t||n).find(e):this.constructor(t).find(e);if(r[1]){if(t=t instanceof k?t[0]:t,k.merge(this,k.parseHTML(r[1],t&&t.nodeType?t.ownerDocument||t:E,!0)),D.test(r[1])&&k.isPlainObject(t))for(r in t)m(this[r])?this[r](t[r]):this.attr(r,t[r]);return this}return(i=E.getElementById(r[2]))&&(this[0]=i,this.length=1),this}return e.nodeType?(this[0]=e,this.length=1,this):m(e)?void 0!==n.ready?n.ready(e):e(k):k.makeArray(e,this)}).prototype=k.fn,q=k(E);var H=/^(?:parents|prev(?:Until|All))/,O={children:!0,contents:!0,next:!0,prev:!0};function P(e,t){while((e=e[t])&&1!==e.nodeType);return e}k.fn.extend({has:function(e){var t=k(e,this),n=t.length;return this.filter(function(){for(var e=0;e<n;e++)if(k.contains(this,t[e]))return!0})},closest:function(e,t){var n,r=0,i=this.length,o=[],a="string"!=typeof e&&k(e);if(!N.test(e))for(;r<i;r++)for(n=this[r];n&&n!==t;n=n.parentNode)if(n.nodeType<11&&(a?-1<a.index(n):1===n.nodeType&&k.find.matchesSelector(n,e))){o.push(n);break}return this.pushStack(1<o.length?k.uniqueSort(o):o)},index:function(e){return e?"string"==typeof e?i.call(k(e),this[0]):i.call(this,e.jquery?e[0]:e):this[0]&&this[0].parentNode?this.first().prevAll().length:-1},add:function(e,t){return this.pushStack(k.uniqueSort(k.merge(this.get(),k(e,t))))},addBack:function(e){return this.add(null==e?this.prevObject:this.prevObject.filter(e))}}),k.each({parent:function(e){var t=e.parentNode;return t&&11!==t.nodeType?t:null},parents:function(e){return T(e,"parentNode")},parentsUntil:function(e,t,n){return T(e,"parentNode",n)},next:function(e){return P(e,"nextSibling")},prev:function(e){return P(e,"previousSibling")},nextAll:function(e){return T(e,"nextSibling")},prevAll:function(e){return T(e,"previousSibling")},nextUntil:function(e,t,n){return T(e,"nextSibling",n)},prevUntil:function(e,t,n){return T(e,"previousSibling",n)},siblings:function(e){return S((e.parentNode||{}).firstChild,e)},children:function(e){return S(e.firstChild)},contents:function(e){return"undefined"!=typeof e.contentDocument?e.contentDocument:(A(e,"template")&&(e=e.content||e),k.merge([],e.childNodes))}},function(r,i){k.fn[r]=function(e,t){var n=k.map(this,i,e);return"Until"!==r.slice(-5)&&(t=e),t&&"string"==typeof t&&(n=k.filter(t,n)),1<this.length&&(O[r]||k.uniqueSort(n),H.test(r)&&n.reverse()),this.pushStack(n)}});var R=/[^\x20\t\r\n\f]+/g;function M(e){return e}function I(e){throw e}function W(e,t,n,r){var i;try{e&&m(i=e.promise)?i.call(e).done(t).fail(n):e&&m(i=e.then)?i.call(e,t,n):t.apply(void 0,[e].slice(r))}catch(e){n.apply(void 0,[e])}}k.Callbacks=function(r){var e,n;r="string"==typeof r?(e=r,n={},k.each(e.match(R)||[],function(e,t){n[t]=!0}),n):k.extend({},r);var i,t,o,a,s=[],u=[],l=-1,c=function(){for(a=a||r.once,o=i=!0;u.length;l=-1){t=u.shift();while(++l<s.length)!1===s[l].apply(t[0],t[1])&&r.stopOnFalse&&(l=s.length,t=!1)}r.memory||(t=!1),i=!1,a&&(s=t?[]:"")},f={add:function(){return s&&(t&&!i&&(l=s.length-1,u.push(t)),function n(e){k.each(e,function(e,t){m(t)?r.unique&&f.has(t)||s.push(t):t&&t.length&&"string"!==w(t)&&n(t)})}(arguments),t&&!i&&c()),this},remove:function(){return k.each(arguments,function(e,t){var n;while(-1<(n=k.inArray(t,s,n)))s.splice(n,1),n<=l&&l--}),this},has:function(e){return e?-1<k.inArray(e,s):0<s.length},empty:function(){return s&&(s=[]),this},disable:function(){return a=u=[],s=t="",this},disabled:function(){return!s},lock:function(){return a=u=[],t||i||(s=t=""),this},locked:function(){return!!a},fireWith:function(e,t){return a||(t=[e,(t=t||[]).slice?t.slice():t],u.push(t),i||c()),this},fire:function(){return f.fireWith(this,arguments),this},fired:function(){return!!o}};return f},k.extend({Deferred:function(e){var o=[["notify","progress",k.Callbacks("memory"),k.Callbacks("memory"),2],["resolve","done",k.Callbacks("once memory"),k.Callbacks("once memory"),0,"resolved"],["reject","fail",k.Callbacks("once memory"),k.Callbacks("once memory"),1,"rejected"]],i="pending",a={state:function(){return i},always:function(){return s.done(arguments).fail(arguments),this},"catch":function(e){return a.then(null,e)},pipe:function(){var i=arguments;return k.Deferred(function(r){k.each(o,function(e,t){var n=m(i[t[4]])&&i[t[4]];s[t[1]](function(){var e=n&&n.apply(this,arguments);e&&m(e.promise)?e.promise().progress(r.notify).done(r.resolve).fail(r.reject):r[t[0]+"With"](this,n?[e]:arguments)})}),i=null}).promise()},then:function(t,n,r){var u=0;function l(i,o,a,s){return function(){var n=this,r=arguments,e=function(){var e,t;if(!(i<u)){if((e=a.apply(n,r))===o.promise())throw new TypeError("Thenable self-resolution");t=e&&("object"==typeof e||"function"==typeof e)&&e.then,m(t)?s?t.call(e,l(u,o,M,s),l(u,o,I,s)):(u++,t.call(e,l(u,o,M,s),l(u,o,I,s),l(u,o,M,o.notifyWith))):(a!==M&&(n=void 0,r=[e]),(s||o.resolveWith)(n,r))}},t=s?e:function(){try{e()}catch(e){k.Deferred.exceptionHook&&k.Deferred.exceptionHook(e,t.stackTrace),u<=i+1&&(a!==I&&(n=void 0,r=[e]),o.rejectWith(n,r))}};i?t():(k.Deferred.getStackHook&&(t.stackTrace=k.Deferred.getStackHook()),C.setTimeout(t))}}return k.Deferred(function(e){o[0][3].add(l(0,e,m(r)?r:M,e.notifyWith)),o[1][3].add(l(0,e,m(t)?t:M)),o[2][3].add(l(0,e,m(n)?n:I))}).promise()},promise:function(e){return null!=e?k.extend(e,a):a}},s={};return k.each(o,function(e,t){var n=t[2],r=t[5];a[t[1]]=n.add,r&&n.add(function(){i=r},o[3-e][2].disable,o[3-e][3].disable,o[0][2].lock,o[0][3].lock),n.add(t[3].fire),s[t[0]]=function(){return s[t[0]+"With"](this===s?void 0:this,arguments),this},s[t[0]+"With"]=n.fireWith}),a.promise(s),e&&e.call(s,s),s},when:function(e){var n=arguments.length,t=n,r=Array(t),i=s.call(arguments),o=k.Deferred(),a=function(t){return function(e){r[t]=this,i[t]=1<arguments.length?s.call(arguments):e,--n||o.resolveWith(r,i)}};if(n<=1&&(W(e,o.done(a(t)).resolve,o.reject,!n),"pending"===o.state()||m(i[t]&&i[t].then)))return o.then();while(t--)W(i[t],a(t),o.reject);return o.promise()}});var $=/^(Eval|Internal|Range|Reference|Syntax|Type|URI)Error$/;k.Deferred.exceptionHook=function(e,t){C.console&&C.console.warn&&e&&$.test(e.name)&&C.console.warn("jQuery.Deferred exception: "+e.message,e.stack,t)},k.readyException=function(e){C.setTimeout(function(){throw e})};var F=k.Deferred();function B(){E.removeEventListener("DOMContentLoaded",B),C.removeEventListener("load",B),k.ready()}k.fn.ready=function(e){return F.then(e)["catch"](function(e){k.readyException(e)}),this},k.extend({isReady:!1,readyWait:1,ready:function(e){(!0===e?--k.readyWait:k.isReady)||(k.isReady=!0)!==e&&0<--k.readyWait||F.resolveWith(E,[k])}}),k.ready.then=F.then,"complete"===E.readyState||"loading"!==E.readyState&&!E.documentElement.doScroll?C.setTimeout(k.ready):(E.addEventListener("DOMContentLoaded",B),C.addEventListener("load",B));var _=function(e,t,n,r,i,o,a){var s=0,u=e.length,l=null==n;if("object"===w(n))for(s in i=!0,n)_(e,t,s,n[s],!0,o,a);else if(void 0!==r&&(i=!0,m(r)||(a=!0),l&&(a?(t.call(e,r),t=null):(l=t,t=function(e,t,n){return l.call(k(e),n)})),t))for(;s<u;s++)t(e[s],n,a?r:r.call(e[s],s,t(e[s],n)));return i?e:l?t.call(e):u?t(e[0],n):o},z=/^-ms-/,U=/-([a-z])/g;function X(e,t){return t.toUpperCase()}function V(e){return e.replace(z,"ms-").replace(U,X)}var G=function(e){return 1===e.nodeType||9===e.nodeType||!+e.nodeType};function Y(){this.expando=k.expando+Y.uid++}Y.uid=1,Y.prototype={cache:function(e){var t=e[this.expando];return t||(t={},G(e)&&(e.nodeType?e[this.expando]=t:Object.defineProperty(e,this.expando,{value:t,configurable:!0}))),t},set:function(e,t,n){var r,i=this.cache(e);if("string"==typeof t)i[V(t)]=n;else for(r in t)i[V(r)]=t[r];return i},get:function(e,t){return void 0===t?this.cache(e):e[this.expando]&&e[this.expando][V(t)]},access:function(e,t,n){return void 0===t||t&&"string"==typeof t&&void 0===n?this.get(e,t):(this.set(e,t,n),void 0!==n?n:t)},remove:function(e,t){var n,r=e[this.expando];if(void 0!==r){if(void 0!==t){n=(t=Array.isArray(t)?t.map(V):(t=V(t))in r?[t]:t.match(R)||[]).length;while(n--)delete r[t[n]]}(void 0===t||k.isEmptyObject(r))&&(e.nodeType?e[this.expando]=void 0:delete e[this.expando])}},hasData:function(e){var t=e[this.expando];return void 0!==t&&!k.isEmptyObject(t)}};var Q=new Y,J=new Y,K=/^(?:\{[\w\W]*\}|\[[\w\W]*\])$/,Z=/[A-Z]/g;function ee(e,t,n){var r,i;if(void 0===n&&1===e.nodeType)if(r="data-"+t.replace(Z,"-$&").toLowerCase(),"string"==typeof(n=e.getAttribute(r))){try{n="true"===(i=n)||"false"!==i&&("null"===i?null:i===+i+""?+i:K.test(i)?JSON.parse(i):i)}catch(e){}J.set(e,t,n)}else n=void 0;return n}k.extend({hasData:function(e){return J.hasData(e)||Q.hasData(e)},data:function(e,t,n){return J.access(e,t,n)},removeData:function(e,t){J.remove(e,t)},_data:function(e,t,n){return Q.access(e,t,n)},_removeData:function(e,t){Q.remove(e,t)}}),k.fn.extend({data:function(n,e){var t,r,i,o=this[0],a=o&&o.attributes;if(void 0===n){if(this.length&&(i=J.get(o),1===o.nodeType&&!Q.get(o,"hasDataAttrs"))){t=a.length;while(t--)a[t]&&0===(r=a[t].name).indexOf("data-")&&(r=V(r.slice(5)),ee(o,r,i[r]));Q.set(o,"hasDataAttrs",!0)}return i}return"object"==typeof n?this.each(function(){J.set(this,n)}):_(this,function(e){var t;if(o&&void 0===e)return void 0!==(t=J.get(o,n))?t:void 0!==(t=ee(o,n))?t:void 0;this.each(function(){J.set(this,n,e)})},null,e,1<arguments.length,null,!0)},removeData:function(e){return this.each(function(){J.remove(this,e)})}}),k.extend({queue:function(e,t,n){var r;if(e)return t=(t||"fx")+"queue",r=Q.get(e,t),n&&(!r||Array.isArray(n)?r=Q.access(e,t,k.makeArray(n)):r.push(n)),r||[]},dequeue:function(e,t){t=t||"fx";var n=k.queue(e,t),r=n.length,i=n.shift(),o=k._queueHooks(e,t);"inprogress"===i&&(i=n.shift(),r--),i&&("fx"===t&&n.unshift("inprogress"),delete o.stop,i.call(e,function(){k.dequeue(e,t)},o)),!r&&o&&o.empty.fire()},_queueHooks:function(e,t){var n=t+"queueHooks";return Q.get(e,n)||Q.access(e,n,{empty:k.Callbacks("once memory").add(function(){Q.remove(e,[t+"queue",n])})})}}),k.fn.extend({queue:function(t,n){var e=2;return"string"!=typeof t&&(n=t,t="fx",e--),arguments.length<e?k.queue(this[0],t):void 0===n?this:this.each(function(){var e=k.queue(this,t,n);k._queueHooks(this,t),"fx"===t&&"inprogress"!==e[0]&&k.dequeue(this,t)})},dequeue:function(e){return this.each(function(){k.dequeue(this,e)})},clearQueue:function(e){return this.queue(e||"fx",[])},promise:function(e,t){var n,r=1,i=k.Deferred(),o=this,a=this.length,s=function(){--r||i.resolveWith(o,[o])};"string"!=typeof e&&(t=e,e=void 0),e=e||"fx";while(a--)(n=Q.get(o[a],e+"queueHooks"))&&n.empty&&(r++,n.empty.add(s));return s(),i.promise(t)}});var te=/[+-]?(?:\d*\.|)\d+(?:[eE][+-]?\d+|)/.source,ne=new RegExp("^(?:([+-])=|)("+te+")([a-z%]*)$","i"),re=["Top","Right","Bottom","Left"],ie=E.documentElement,oe=function(e){return k.contains(e.ownerDocument,e)},ae={composed:!0};ie.getRootNode&&(oe=function(e){return k.contains(e.ownerDocument,e)||e.getRootNode(ae)===e.ownerDocument});var se=function(e,t){return"none"===(e=t||e).style.display||""===e.style.display&&oe(e)&&"none"===k.css(e,"display")},ue=function(e,t,n,r){var i,o,a={};for(o in t)a[o]=e.style[o],e.style[o]=t[o];for(o in i=n.apply(e,r||[]),t)e.style[o]=a[o];return i};function le(e,t,n,r){var i,o,a=20,s=r?function(){return r.cur()}:function(){return k.css(e,t,"")},u=s(),l=n&&n[3]||(k.cssNumber[t]?"":"px"),c=e.nodeType&&(k.cssNumber[t]||"px"!==l&&+u)&&ne.exec(k.css(e,t));if(c&&c[3]!==l){u/=2,l=l||c[3],c=+u||1;while(a--)k.style(e,t,c+l),(1-o)*(1-(o=s()/u||.5))<=0&&(a=0),c/=o;c*=2,k.style(e,t,c+l),n=n||[]}return n&&(c=+c||+u||0,i=n[1]?c+(n[1]+1)*n[2]:+n[2],r&&(r.unit=l,r.start=c,r.end=i)),i}var ce={};function fe(e,t){for(var n,r,i,o,a,s,u,l=[],c=0,f=e.length;c<f;c++)(r=e[c]).style&&(n=r.style.display,t?("none"===n&&(l[c]=Q.get(r,"display")||null,l[c]||(r.style.display="")),""===r.style.display&&se(r)&&(l[c]=(u=a=o=void 0,a=(i=r).ownerDocument,s=i.nodeName,(u=ce[s])||(o=a.body.appendChild(a.createElement(s)),u=k.css(o,"display"),o.parentNode.removeChild(o),"none"===u&&(u="block"),ce[s]=u)))):"none"!==n&&(l[c]="none",Q.set(r,"display",n)));for(c=0;c<f;c++)null!=l[c]&&(e[c].style.display=l[c]);return e}k.fn.extend({show:function(){return fe(this,!0)},hide:function(){return fe(this)},toggle:function(e){return"boolean"==typeof e?e?this.show():this.hide():this.each(function(){se(this)?k(this).show():k(this).hide()})}});var pe=/^(?:checkbox|radio)$/i,de=/<([a-z][^\/\0>\x20\t\r\n\f]*)/i,he=/^$|^module$|\/(?:java|ecma)script/i,ge={option:[1,"<select multiple='multiple'>","</select>"],thead:[1,"<table>","</table>"],col:[2,"<table><colgroup>","</colgroup></table>"],tr:[2,"<table><tbody>","</tbody></table>"],td:[3,"<table><tbody><tr>","</tr></tbody></table>"],_default:[0,"",""]};function ve(e,t){var n;return n="undefined"!=typeof e.getElementsByTagName?e.getElementsByTagName(t||"*"):"undefined"!=typeof e.querySelectorAll?e.querySelectorAll(t||"*"):[],void 0===t||t&&A(e,t)?k.merge([e],n):n}function ye(e,t){for(var n=0,r=e.length;n<r;n++)Q.set(e[n],"globalEval",!t||Q.get(t[n],"globalEval"))}ge.optgroup=ge.option,ge.tbody=ge.tfoot=ge.colgroup=ge.caption=ge.thead,ge.th=ge.td;var me,xe,be=/<|&#?\w+;/;function we(e,t,n,r,i){for(var o,a,s,u,l,c,f=t.createDocumentFragment(),p=[],d=0,h=e.length;d<h;d++)if((o=e[d])||0===o)if("object"===w(o))k.merge(p,o.nodeType?[o]:o);else if(be.test(o)){a=a||f.appendChild(t.createElement("div")),s=(de.exec(o)||["",""])[1].toLowerCase(),u=ge[s]||ge._default,a.innerHTML=u[1]+k.htmlPrefilter(o)+u[2],c=u[0];while(c--)a=a.lastChild;k.merge(p,a.childNodes),(a=f.firstChild).textContent=""}else p.push(t.createTextNode(o));f.textContent="",d=0;while(o=p[d++])if(r&&-1<k.inArray(o,r))i&&i.push(o);else if(l=oe(o),a=ve(f.appendChild(o),"script"),l&&ye(a),n){c=0;while(o=a[c++])he.test(o.type||"")&&n.push(o)}return f}me=E.createDocumentFragment().appendChild(E.createElement("div")),(xe=E.createElement("input")).setAttribute("type","radio"),xe.setAttribute("checked","checked"),xe.setAttribute("name","t"),me.appendChild(xe),y.checkClone=me.cloneNode(!0).cloneNode(!0).lastChild.checked,me.innerHTML="<textarea>x</textarea>",y.noCloneChecked=!!me.cloneNode(!0).lastChild.defaultValue;var Te=/^key/,Ce=/^(?:mouse|pointer|contextmenu|drag|drop)|click/,Ee=/^([^.]*)(?:\.(.+)|)/;function ke(){return!0}function Se(){return!1}function Ne(e,t){return e===function(){try{return E.activeElement}catch(e){}}()==("focus"===t)}function Ae(e,t,n,r,i,o){var a,s;if("object"==typeof t){for(s in"string"!=typeof n&&(r=r||n,n=void 0),t)Ae(e,s,n,r,t[s],o);return e}if(null==r&&null==i?(i=n,r=n=void 0):null==i&&("string"==typeof n?(i=r,r=void 0):(i=r,r=n,n=void 0)),!1===i)i=Se;else if(!i)return e;return 1===o&&(a=i,(i=function(e){return k().off(e),a.apply(this,arguments)}).guid=a.guid||(a.guid=k.guid++)),e.each(function(){k.event.add(this,t,i,r,n)})}function De(e,i,o){o?(Q.set(e,i,!1),k.event.add(e,i,{namespace:!1,handler:function(e){var t,n,r=Q.get(this,i);if(1&e.isTrigger&&this[i]){if(r.length)(k.event.special[i]||{}).delegateType&&e.stopPropagation();else if(r=s.call(arguments),Q.set(this,i,r),t=o(this,i),this[i](),r!==(n=Q.get(this,i))||t?Q.set(this,i,!1):n={},r!==n)return e.stopImmediatePropagation(),e.preventDefault(),n.value}else r.length&&(Q.set(this,i,{value:k.event.trigger(k.extend(r[0],k.Event.prototype),r.slice(1),this)}),e.stopImmediatePropagation())}})):void 0===Q.get(e,i)&&k.event.add(e,i,ke)}k.event={global:{},add:function(t,e,n,r,i){var o,a,s,u,l,c,f,p,d,h,g,v=Q.get(t);if(v){n.handler&&(n=(o=n).handler,i=o.selector),i&&k.find.matchesSelector(ie,i),n.guid||(n.guid=k.guid++),(u=v.events)||(u=v.events={}),(a=v.handle)||(a=v.handle=function(e){return"undefined"!=typeof k&&k.event.triggered!==e.type?k.event.dispatch.apply(t,arguments):void 0}),l=(e=(e||"").match(R)||[""]).length;while(l--)d=g=(s=Ee.exec(e[l])||[])[1],h=(s[2]||"").split(".").sort(),d&&(f=k.event.special[d]||{},d=(i?f.delegateType:f.bindType)||d,f=k.event.special[d]||{},c=k.extend({type:d,origType:g,data:r,handler:n,guid:n.guid,selector:i,needsContext:i&&k.expr.match.needsContext.test(i),namespace:h.join(".")},o),(p=u[d])||((p=u[d]=[]).delegateCount=0,f.setup&&!1!==f.setup.call(t,r,h,a)||t.addEventListener&&t.addEventListener(d,a)),f.add&&(f.add.call(t,c),c.handler.guid||(c.handler.guid=n.guid)),i?p.splice(p.delegateCount++,0,c):p.push(c),k.event.global[d]=!0)}},remove:function(e,t,n,r,i){var o,a,s,u,l,c,f,p,d,h,g,v=Q.hasData(e)&&Q.get(e);if(v&&(u=v.events)){l=(t=(t||"").match(R)||[""]).length;while(l--)if(d=g=(s=Ee.exec(t[l])||[])[1],h=(s[2]||"").split(".").sort(),d){f=k.event.special[d]||{},p=u[d=(r?f.delegateType:f.bindType)||d]||[],s=s[2]&&new RegExp("(^|\\.)"+h.join("\\.(?:.*\\.|)")+"(\\.|$)"),a=o=p.length;while(o--)c=p[o],!i&&g!==c.origType||n&&n.guid!==c.guid||s&&!s.test(c.namespace)||r&&r!==c.selector&&("**"!==r||!c.selector)||(p.splice(o,1),c.selector&&p.delegateCount--,f.remove&&f.remove.call(e,c));a&&!p.length&&(f.teardown&&!1!==f.teardown.call(e,h,v.handle)||k.removeEvent(e,d,v.handle),delete u[d])}else for(d in u)k.event.remove(e,d+t[l],n,r,!0);k.isEmptyObject(u)&&Q.remove(e,"handle events")}},dispatch:function(e){var t,n,r,i,o,a,s=k.event.fix(e),u=new Array(arguments.length),l=(Q.get(this,"events")||{})[s.type]||[],c=k.event.special[s.type]||{};for(u[0]=s,t=1;t<arguments.length;t++)u[t]=arguments[t];if(s.delegateTarget=this,!c.preDispatch||!1!==c.preDispatch.call(this,s)){a=k.event.handlers.call(this,s,l),t=0;while((i=a[t++])&&!s.isPropagationStopped()){s.currentTarget=i.elem,n=0;while((o=i.handlers[n++])&&!s.isImmediatePropagationStopped())s.rnamespace&&!1!==o.namespace&&!s.rnamespace.test(o.namespace)||(s.handleObj=o,s.data=o.data,void 0!==(r=((k.event.special[o.origType]||{}).handle||o.handler).apply(i.elem,u))&&!1===(s.result=r)&&(s.preventDefault(),s.stopPropagation()))}return c.postDispatch&&c.postDispatch.call(this,s),s.result}},handlers:function(e,t){var n,r,i,o,a,s=[],u=t.delegateCount,l=e.target;if(u&&l.nodeType&&!("click"===e.type&&1<=e.button))for(;l!==this;l=l.parentNode||this)if(1===l.nodeType&&("click"!==e.type||!0!==l.disabled)){for(o=[],a={},n=0;n<u;n++)void 0===a[i=(r=t[n]).selector+" "]&&(a[i]=r.needsContext?-1<k(i,this).index(l):k.find(i,this,null,[l]).length),a[i]&&o.push(r);o.length&&s.push({elem:l,handlers:o})}return l=this,u<t.length&&s.push({elem:l,handlers:t.slice(u)}),s},addProp:function(t,e){Object.defineProperty(k.Event.prototype,t,{enumerable:!0,configurable:!0,get:m(e)?function(){if(this.originalEvent)return e(this.originalEvent)}:function(){if(this.originalEvent)return this.originalEvent[t]},set:function(e){Object.defineProperty(this,t,{enumerable:!0,configurable:!0,writable:!0,value:e})}})},fix:function(e){return e[k.expando]?e:new k.Event(e)},special:{load:{noBubble:!0},click:{setup:function(e){var t=this||e;return pe.test(t.type)&&t.click&&A(t,"input")&&De(t,"click",ke),!1},trigger:function(e){var t=this||e;return pe.test(t.type)&&t.click&&A(t,"input")&&De(t,"click"),!0},_default:function(e){var t=e.target;return pe.test(t.type)&&t.click&&A(t,"input")&&Q.get(t,"click")||A(t,"a")}},beforeunload:{postDispatch:function(e){void 0!==e.result&&e.originalEvent&&(e.originalEvent.returnValue=e.result)}}}},k.removeEvent=function(e,t,n){e.removeEventListener&&e.removeEventListener(t,n)},k.Event=function(e,t){if(!(this instanceof k.Event))return new k.Event(e,t);e&&e.type?(this.originalEvent=e,this.type=e.type,this.isDefaultPrevented=e.defaultPrevented||void 0===e.defaultPrevented&&!1===e.returnValue?ke:Se,this.target=e.target&&3===e.target.nodeType?e.target.parentNode:e.target,this.currentTarget=e.currentTarget,this.relatedTarget=e.relatedTarget):this.type=e,t&&k.extend(this,t),this.timeStamp=e&&e.timeStamp||Date.now(),this[k.expando]=!0},k.Event.prototype={constructor:k.Event,isDefaultPrevented:Se,isPropagationStopped:Se,isImmediatePropagationStopped:Se,isSimulated:!1,preventDefault:function(){var e=this.originalEvent;this.isDefaultPrevented=ke,e&&!this.isSimulated&&e.preventDefault()},stopPropagation:function(){var e=this.originalEvent;this.isPropagationStopped=ke,e&&!this.isSimulated&&e.stopPropagation()},stopImmediatePropagation:function(){var e=this.originalEvent;this.isImmediatePropagationStopped=ke,e&&!this.isSimulated&&e.stopImmediatePropagation(),this.stopPropagation()}},k.each({altKey:!0,bubbles:!0,cancelable:!0,changedTouches:!0,ctrlKey:!0,detail:!0,eventPhase:!0,metaKey:!0,pageX:!0,pageY:!0,shiftKey:!0,view:!0,"char":!0,code:!0,charCode:!0,key:!0,keyCode:!0,button:!0,buttons:!0,clientX:!0,clientY:!0,offsetX:!0,offsetY:!0,pointerId:!0,pointerType:!0,screenX:!0,screenY:!0,targetTouches:!0,toElement:!0,touches:!0,which:function(e){var t=e.button;return null==e.which&&Te.test(e.type)?null!=e.charCode?e.charCode:e.keyCode:!e.which&&void 0!==t&&Ce.test(e.type)?1&t?1:2&t?3:4&t?2:0:e.which}},k.event.addProp),k.each({focus:"focusin",blur:"focusout"},function(e,t){k.event.special[e]={setup:function(){return De(this,e,Ne),!1},trigger:function(){return De(this,e),!0},delegateType:t}}),k.each({mouseenter:"mouseover",mouseleave:"mouseout",pointerenter:"pointerover",pointerleave:"pointerout"},function(e,i){k.event.special[e]={delegateType:i,bindType:i,handle:function(e){var t,n=e.relatedTarget,r=e.handleObj;return n&&(n===this||k.contains(this,n))||(e.type=r.origType,t=r.handler.apply(this,arguments),e.type=i),t}}}),k.fn.extend({on:function(e,t,n,r){return Ae(this,e,t,n,r)},one:function(e,t,n,r){return Ae(this,e,t,n,r,1)},off:function(e,t,n){var r,i;if(e&&e.preventDefault&&e.handleObj)return r=e.handleObj,k(e.delegateTarget).off(r.namespace?r.origType+"."+r.namespace:r.origType,r.selector,r.handler),this;if("object"==typeof e){for(i in e)this.off(i,t,e[i]);return this}return!1!==t&&"function"!=typeof t||(n=t,t=void 0),!1===n&&(n=Se),this.each(function(){k.event.remove(this,e,n,t)})}});var je=/<(?!area|br|col|embed|hr|img|input|link|meta|param)(([a-z][^\/\0>\x20\t\r\n\f]*)[^>]*)\/>/gi,qe=/<script|<style|<link/i,Le=/checked\s*(?:[^=]|=\s*.checked.)/i,He=/^\s*<!(?:\[CDATA\[|--)|(?:\]\]|--)>\s*$/g;function Oe(e,t){return A(e,"table")&&A(11!==t.nodeType?t:t.firstChild,"tr")&&k(e).children("tbody")[0]||e}function Pe(e){return e.type=(null!==e.getAttribute("type"))+"/"+e.type,e}function Re(e){return"true/"===(e.type||"").slice(0,5)?e.type=e.type.slice(5):e.removeAttribute("type"),e}function Me(e,t){var n,r,i,o,a,s,u,l;if(1===t.nodeType){if(Q.hasData(e)&&(o=Q.access(e),a=Q.set(t,o),l=o.events))for(i in delete a.handle,a.events={},l)for(n=0,r=l[i].length;n<r;n++)k.event.add(t,i,l[i][n]);J.hasData(e)&&(s=J.access(e),u=k.extend({},s),J.set(t,u))}}function Ie(n,r,i,o){r=g.apply([],r);var e,t,a,s,u,l,c=0,f=n.length,p=f-1,d=r[0],h=m(d);if(h||1<f&&"string"==typeof d&&!y.checkClone&&Le.test(d))return n.each(function(e){var t=n.eq(e);h&&(r[0]=d.call(this,e,t.html())),Ie(t,r,i,o)});if(f&&(t=(e=we(r,n[0].ownerDocument,!1,n,o)).firstChild,1===e.childNodes.length&&(e=t),t||o)){for(s=(a=k.map(ve(e,"script"),Pe)).length;c<f;c++)u=e,c!==p&&(u=k.clone(u,!0,!0),s&&k.merge(a,ve(u,"script"))),i.call(n[c],u,c);if(s)for(l=a[a.length-1].ownerDocument,k.map(a,Re),c=0;c<s;c++)u=a[c],he.test(u.type||"")&&!Q.access(u,"globalEval")&&k.contains(l,u)&&(u.src&&"module"!==(u.type||"").toLowerCase()?k._evalUrl&&!u.noModule&&k._evalUrl(u.src,{nonce:u.nonce||u.getAttribute("nonce")}):b(u.textContent.replace(He,""),u,l))}return n}function We(e,t,n){for(var r,i=t?k.filter(t,e):e,o=0;null!=(r=i[o]);o++)n||1!==r.nodeType||k.cleanData(ve(r)),r.parentNode&&(n&&oe(r)&&ye(ve(r,"script")),r.parentNode.removeChild(r));return e}k.extend({htmlPrefilter:function(e){return e.replace(je,"<$1></$2>")},clone:function(e,t,n){var r,i,o,a,s,u,l,c=e.cloneNode(!0),f=oe(e);if(!(y.noCloneChecked||1!==e.nodeType&&11!==e.nodeType||k.isXMLDoc(e)))for(a=ve(c),r=0,i=(o=ve(e)).length;r<i;r++)s=o[r],u=a[r],void 0,"input"===(l=u.nodeName.toLowerCase())&&pe.test(s.type)?u.checked=s.checked:"input"!==l&&"textarea"!==l||(u.defaultValue=s.defaultValue);if(t)if(n)for(o=o||ve(e),a=a||ve(c),r=0,i=o.length;r<i;r++)Me(o[r],a[r]);else Me(e,c);return 0<(a=ve(c,"script")).length&&ye(a,!f&&ve(e,"script")),c},cleanData:function(e){for(var t,n,r,i=k.event.special,o=0;void 0!==(n=e[o]);o++)if(G(n)){if(t=n[Q.expando]){if(t.events)for(r in t.events)i[r]?k.event.remove(n,r):k.removeEvent(n,r,t.handle);n[Q.expando]=void 0}n[J.expando]&&(n[J.expando]=void 0)}}}),k.fn.extend({detach:function(e){return We(this,e,!0)},remove:function(e){return We(this,e)},text:function(e){return _(this,function(e){return void 0===e?k.text(this):this.empty().each(function(){1!==this.nodeType&&11!==this.nodeType&&9!==this.nodeType||(this.textContent=e)})},null,e,arguments.length)},append:function(){return Ie(this,arguments,function(e){1!==this.nodeType&&11!==this.nodeType&&9!==this.nodeType||Oe(this,e).appendChild(e)})},prepend:function(){return Ie(this,arguments,function(e){if(1===this.nodeType||11===this.nodeType||9===this.nodeType){var t=Oe(this,e);t.insertBefore(e,t.firstChild)}})},before:function(){return Ie(this,arguments,function(e){this.parentNode&&this.parentNode.insertBefore(e,this)})},after:function(){return Ie(this,arguments,function(e){this.parentNode&&this.parentNode.insertBefore(e,this.nextSibling)})},empty:function(){for(var e,t=0;null!=(e=this[t]);t++)1===e.nodeType&&(k.cleanData(ve(e,!1)),e.textContent="");return this},clone:function(e,t){return e=null!=e&&e,t=null==t?e:t,this.map(function(){return k.clone(this,e,t)})},html:function(e){return _(this,function(e){var t=this[0]||{},n=0,r=this.length;if(void 0===e&&1===t.nodeType)return t.innerHTML;if("string"==typeof e&&!qe.test(e)&&!ge[(de.exec(e)||["",""])[1].toLowerCase()]){e=k.htmlPrefilter(e);try{for(;n<r;n++)1===(t=this[n]||{}).nodeType&&(k.cleanData(ve(t,!1)),t.innerHTML=e);t=0}catch(e){}}t&&this.empty().append(e)},null,e,arguments.length)},replaceWith:function(){var n=[];return Ie(this,arguments,function(e){var t=this.parentNode;k.inArray(this,n)<0&&(k.cleanData(ve(this)),t&&t.replaceChild(e,this))},n)}}),k.each({appendTo:"append",prependTo:"prepend",insertBefore:"before",insertAfter:"after",replaceAll:"replaceWith"},function(e,a){k.fn[e]=function(e){for(var t,n=[],r=k(e),i=r.length-1,o=0;o<=i;o++)t=o===i?this:this.clone(!0),k(r[o])[a](t),u.apply(n,t.get());return this.pushStack(n)}});var $e=new RegExp("^("+te+")(?!px)[a-z%]+$","i"),Fe=function(e){var t=e.ownerDocument.defaultView;return t&&t.opener||(t=C),t.getComputedStyle(e)},Be=new RegExp(re.join("|"),"i");function _e(e,t,n){var r,i,o,a,s=e.style;return(n=n||Fe(e))&&(""!==(a=n.getPropertyValue(t)||n[t])||oe(e)||(a=k.style(e,t)),!y.pixelBoxStyles()&&$e.test(a)&&Be.test(t)&&(r=s.width,i=s.minWidth,o=s.maxWidth,s.minWidth=s.maxWidth=s.width=a,a=n.width,s.width=r,s.minWidth=i,s.maxWidth=o)),void 0!==a?a+"":a}function ze(e,t){return{get:function(){if(!e())return(this.get=t).apply(this,arguments);delete this.get}}}!function(){function e(){if(u){s.style.cssText="position:absolute;left:-11111px;width:60px;margin-top:1px;padding:0;border:0",u.style.cssText="position:relative;display:block;box-sizing:border-box;overflow:scroll;margin:auto;border:1px;padding:1px;width:60%;top:1%",ie.appendChild(s).appendChild(u);var e=C.getComputedStyle(u);n="1%"!==e.top,a=12===t(e.marginLeft),u.style.right="60%",o=36===t(e.right),r=36===t(e.width),u.style.position="absolute",i=12===t(u.offsetWidth/3),ie.removeChild(s),u=null}}function t(e){return Math.round(parseFloat(e))}var n,r,i,o,a,s=E.createElement("div"),u=E.createElement("div");u.style&&(u.style.backgroundClip="content-box",u.cloneNode(!0).style.backgroundClip="",y.clearCloneStyle="content-box"===u.style.backgroundClip,k.extend(y,{boxSizingReliable:function(){return e(),r},pixelBoxStyles:function(){return e(),o},pixelPosition:function(){return e(),n},reliableMarginLeft:function(){return e(),a},scrollboxSize:function(){return e(),i}}))}();var Ue=["Webkit","Moz","ms"],Xe=E.createElement("div").style,Ve={};function Ge(e){var t=k.cssProps[e]||Ve[e];return t||(e in Xe?e:Ve[e]=function(e){var t=e[0].toUpperCase()+e.slice(1),n=Ue.length;while(n--)if((e=Ue[n]+t)in Xe)return e}(e)||e)}var Ye=/^(none|table(?!-c[ea]).+)/,Qe=/^--/,Je={position:"absolute",visibility:"hidden",display:"block"},Ke={letterSpacing:"0",fontWeight:"400"};function Ze(e,t,n){var r=ne.exec(t);return r?Math.max(0,r[2]-(n||0))+(r[3]||"px"):t}function et(e,t,n,r,i,o){var a="width"===t?1:0,s=0,u=0;if(n===(r?"border":"content"))return 0;for(;a<4;a+=2)"margin"===n&&(u+=k.css(e,n+re[a],!0,i)),r?("content"===n&&(u-=k.css(e,"padding"+re[a],!0,i)),"margin"!==n&&(u-=k.css(e,"border"+re[a]+"Width",!0,i))):(u+=k.css(e,"padding"+re[a],!0,i),"padding"!==n?u+=k.css(e,"border"+re[a]+"Width",!0,i):s+=k.css(e,"border"+re[a]+"Width",!0,i));return!r&&0<=o&&(u+=Math.max(0,Math.ceil(e["offset"+t[0].toUpperCase()+t.slice(1)]-o-u-s-.5))||0),u}function tt(e,t,n){var r=Fe(e),i=(!y.boxSizingReliable()||n)&&"border-box"===k.css(e,"boxSizing",!1,r),o=i,a=_e(e,t,r),s="offset"+t[0].toUpperCase()+t.slice(1);if($e.test(a)){if(!n)return a;a="auto"}return(!y.boxSizingReliable()&&i||"auto"===a||!parseFloat(a)&&"inline"===k.css(e,"display",!1,r))&&e.getClientRects().length&&(i="border-box"===k.css(e,"boxSizing",!1,r),(o=s in e)&&(a=e[s])),(a=parseFloat(a)||0)+et(e,t,n||(i?"border":"content"),o,r,a)+"px"}function nt(e,t,n,r,i){return new nt.prototype.init(e,t,n,r,i)}k.extend({cssHooks:{opacity:{get:function(e,t){if(t){var n=_e(e,"opacity");return""===n?"1":n}}}},cssNumber:{animationIterationCount:!0,columnCount:!0,fillOpacity:!0,flexGrow:!0,flexShrink:!0,fontWeight:!0,gridArea:!0,gridColumn:!0,gridColumnEnd:!0,gridColumnStart:!0,gridRow:!0,gridRowEnd:!0,gridRowStart:!0,lineHeight:!0,opacity:!0,order:!0,orphans:!0,widows:!0,zIndex:!0,zoom:!0},cssProps:{},style:function(e,t,n,r){if(e&&3!==e.nodeType&&8!==e.nodeType&&e.style){var i,o,a,s=V(t),u=Qe.test(t),l=e.style;if(u||(t=Ge(s)),a=k.cssHooks[t]||k.cssHooks[s],void 0===n)return a&&"get"in a&&void 0!==(i=a.get(e,!1,r))?i:l[t];"string"===(o=typeof n)&&(i=ne.exec(n))&&i[1]&&(n=le(e,t,i),o="number"),null!=n&&n==n&&("number"!==o||u||(n+=i&&i[3]||(k.cssNumber[s]?"":"px")),y.clearCloneStyle||""!==n||0!==t.indexOf("background")||(l[t]="inherit"),a&&"set"in a&&void 0===(n=a.set(e,n,r))||(u?l.setProperty(t,n):l[t]=n))}},css:function(e,t,n,r){var i,o,a,s=V(t);return Qe.test(t)||(t=Ge(s)),(a=k.cssHooks[t]||k.cssHooks[s])&&"get"in a&&(i=a.get(e,!0,n)),void 0===i&&(i=_e(e,t,r)),"normal"===i&&t in Ke&&(i=Ke[t]),""===n||n?(o=parseFloat(i),!0===n||isFinite(o)?o||0:i):i}}),k.each(["height","width"],function(e,u){k.cssHooks[u]={get:function(e,t,n){if(t)return!Ye.test(k.css(e,"display"))||e.getClientRects().length&&e.getBoundingClientRect().width?tt(e,u,n):ue(e,Je,function(){return tt(e,u,n)})},set:function(e,t,n){var r,i=Fe(e),o=!y.scrollboxSize()&&"absolute"===i.position,a=(o||n)&&"border-box"===k.css(e,"boxSizing",!1,i),s=n?et(e,u,n,a,i):0;return a&&o&&(s-=Math.ceil(e["offset"+u[0].toUpperCase()+u.slice(1)]-parseFloat(i[u])-et(e,u,"border",!1,i)-.5)),s&&(r=ne.exec(t))&&"px"!==(r[3]||"px")&&(e.style[u]=t,t=k.css(e,u)),Ze(0,t,s)}}}),k.cssHooks.marginLeft=ze(y.reliableMarginLeft,function(e,t){if(t)return(parseFloat(_e(e,"marginLeft"))||e.getBoundingClientRect().left-ue(e,{marginLeft:0},function(){return e.getBoundingClientRect().left}))+"px"}),k.each({margin:"",padding:"",border:"Width"},function(i,o){k.cssHooks[i+o]={expand:function(e){for(var t=0,n={},r="string"==typeof e?e.split(" "):[e];t<4;t++)n[i+re[t]+o]=r[t]||r[t-2]||r[0];return n}},"margin"!==i&&(k.cssHooks[i+o].set=Ze)}),k.fn.extend({css:function(e,t){return _(this,function(e,t,n){var r,i,o={},a=0;if(Array.isArray(t)){for(r=Fe(e),i=t.length;a<i;a++)o[t[a]]=k.css(e,t[a],!1,r);return o}return void 0!==n?k.style(e,t,n):k.css(e,t)},e,t,1<arguments.length)}}),((k.Tween=nt).prototype={constructor:nt,init:function(e,t,n,r,i,o){this.elem=e,this.prop=n,this.easing=i||k.easing._default,this.options=t,this.start=this.now=this.cur(),this.end=r,this.unit=o||(k.cssNumber[n]?"":"px")},cur:function(){var e=nt.propHooks[this.prop];return e&&e.get?e.get(this):nt.propHooks._default.get(this)},run:function(e){var t,n=nt.propHooks[this.prop];return this.options.duration?this.pos=t=k.easing[this.easing](e,this.options.duration*e,0,1,this.options.duration):this.pos=t=e,this.now=(this.end-this.start)*t+this.start,this.options.step&&this.options.step.call(this.elem,this.now,this),n&&n.set?n.set(this):nt.propHooks._default.set(this),this}}).init.prototype=nt.prototype,(nt.propHooks={_default:{get:function(e){var t;return 1!==e.elem.nodeType||null!=e.elem[e.prop]&&null==e.elem.style[e.prop]?e.elem[e.prop]:(t=k.css(e.elem,e.prop,""))&&"auto"!==t?t:0},set:function(e){k.fx.step[e.prop]?k.fx.step[e.prop](e):1!==e.elem.nodeType||!k.cssHooks[e.prop]&&null==e.elem.style[Ge(e.prop)]?e.elem[e.prop]=e.now:k.style(e.elem,e.prop,e.now+e.unit)}}}).scrollTop=nt.propHooks.scrollLeft={set:function(e){e.elem.nodeType&&e.elem.parentNode&&(e.elem[e.prop]=e.now)}},k.easing={linear:function(e){return e},swing:function(e){return.5-Math.cos(e*Math.PI)/2},_default:"swing"},k.fx=nt.prototype.init,k.fx.step={};var rt,it,ot,at,st=/^(?:toggle|show|hide)$/,ut=/queueHooks$/;function lt(){it&&(!1===E.hidden&&C.requestAnimationFrame?C.requestAnimationFrame(lt):C.setTimeout(lt,k.fx.interval),k.fx.tick())}function ct(){return C.setTimeout(function(){rt=void 0}),rt=Date.now()}function ft(e,t){var n,r=0,i={height:e};for(t=t?1:0;r<4;r+=2-t)i["margin"+(n=re[r])]=i["padding"+n]=e;return t&&(i.opacity=i.width=e),i}function pt(e,t,n){for(var r,i=(dt.tweeners[t]||[]).concat(dt.tweeners["*"]),o=0,a=i.length;o<a;o++)if(r=i[o].call(n,t,e))return r}function dt(o,e,t){var n,a,r=0,i=dt.prefilters.length,s=k.Deferred().always(function(){delete u.elem}),u=function(){if(a)return!1;for(var e=rt||ct(),t=Math.max(0,l.startTime+l.duration-e),n=1-(t/l.duration||0),r=0,i=l.tweens.length;r<i;r++)l.tweens[r].run(n);return s.notifyWith(o,[l,n,t]),n<1&&i?t:(i||s.notifyWith(o,[l,1,0]),s.resolveWith(o,[l]),!1)},l=s.promise({elem:o,props:k.extend({},e),opts:k.extend(!0,{specialEasing:{},easing:k.easing._default},t),originalProperties:e,originalOptions:t,startTime:rt||ct(),duration:t.duration,tweens:[],createTween:function(e,t){var n=k.Tween(o,l.opts,e,t,l.opts.specialEasing[e]||l.opts.easing);return l.tweens.push(n),n},stop:function(e){var t=0,n=e?l.tweens.length:0;if(a)return this;for(a=!0;t<n;t++)l.tweens[t].run(1);return e?(s.notifyWith(o,[l,1,0]),s.resolveWith(o,[l,e])):s.rejectWith(o,[l,e]),this}}),c=l.props;for(!function(e,t){var n,r,i,o,a;for(n in e)if(i=t[r=V(n)],o=e[n],Array.isArray(o)&&(i=o[1],o=e[n]=o[0]),n!==r&&(e[r]=o,delete e[n]),(a=k.cssHooks[r])&&"expand"in a)for(n in o=a.expand(o),delete e[r],o)n in e||(e[n]=o[n],t[n]=i);else t[r]=i}(c,l.opts.specialEasing);r<i;r++)if(n=dt.prefilters[r].call(l,o,c,l.opts))return m(n.stop)&&(k._queueHooks(l.elem,l.opts.queue).stop=n.stop.bind(n)),n;return k.map(c,pt,l),m(l.opts.start)&&l.opts.start.call(o,l),l.progress(l.opts.progress).done(l.opts.done,l.opts.complete).fail(l.opts.fail).always(l.opts.always),k.fx.timer(k.extend(u,{elem:o,anim:l,queue:l.opts.queue})),l}k.Animation=k.extend(dt,{tweeners:{"*":[function(e,t){var n=this.createTween(e,t);return le(n.elem,e,ne.exec(t),n),n}]},tweener:function(e,t){m(e)?(t=e,e=["*"]):e=e.match(R);for(var n,r=0,i=e.length;r<i;r++)n=e[r],dt.tweeners[n]=dt.tweeners[n]||[],dt.tweeners[n].unshift(t)},prefilters:[function(e,t,n){var r,i,o,a,s,u,l,c,f="width"in t||"height"in t,p=this,d={},h=e.style,g=e.nodeType&&se(e),v=Q.get(e,"fxshow");for(r in n.queue||(null==(a=k._queueHooks(e,"fx")).unqueued&&(a.unqueued=0,s=a.empty.fire,a.empty.fire=function(){a.unqueued||s()}),a.unqueued++,p.always(function(){p.always(function(){a.unqueued--,k.queue(e,"fx").length||a.empty.fire()})})),t)if(i=t[r],st.test(i)){if(delete t[r],o=o||"toggle"===i,i===(g?"hide":"show")){if("show"!==i||!v||void 0===v[r])continue;g=!0}d[r]=v&&v[r]||k.style(e,r)}if((u=!k.isEmptyObject(t))||!k.isEmptyObject(d))for(r in f&&1===e.nodeType&&(n.overflow=[h.overflow,h.overflowX,h.overflowY],null==(l=v&&v.display)&&(l=Q.get(e,"display")),"none"===(c=k.css(e,"display"))&&(l?c=l:(fe([e],!0),l=e.style.display||l,c=k.css(e,"display"),fe([e]))),("inline"===c||"inline-block"===c&&null!=l)&&"none"===k.css(e,"float")&&(u||(p.done(function(){h.display=l}),null==l&&(c=h.display,l="none"===c?"":c)),h.display="inline-block")),n.overflow&&(h.overflow="hidden",p.always(function(){h.overflow=n.overflow[0],h.overflowX=n.overflow[1],h.overflowY=n.overflow[2]})),u=!1,d)u||(v?"hidden"in v&&(g=v.hidden):v=Q.access(e,"fxshow",{display:l}),o&&(v.hidden=!g),g&&fe([e],!0),p.done(function(){for(r in g||fe([e]),Q.remove(e,"fxshow"),d)k.style(e,r,d[r])})),u=pt(g?v[r]:0,r,p),r in v||(v[r]=u.start,g&&(u.end=u.start,u.start=0))}],prefilter:function(e,t){t?dt.prefilters.unshift(e):dt.prefilters.push(e)}}),k.speed=function(e,t,n){var r=e&&"object"==typeof e?k.extend({},e):{complete:n||!n&&t||m(e)&&e,duration:e,easing:n&&t||t&&!m(t)&&t};return k.fx.off?r.duration=0:"number"!=typeof r.duration&&(r.duration in k.fx.speeds?r.duration=k.fx.speeds[r.duration]:r.duration=k.fx.speeds._default),null!=r.queue&&!0!==r.queue||(r.queue="fx"),r.old=r.complete,r.complete=function(){m(r.old)&&r.old.call(this),r.queue&&k.dequeue(this,r.queue)},r},k.fn.extend({fadeTo:function(e,t,n,r){return this.filter(se).css("opacity",0).show().end().animate({opacity:t},e,n,r)},animate:function(t,e,n,r){var i=k.isEmptyObject(t),o=k.speed(e,n,r),a=function(){var e=dt(this,k.extend({},t),o);(i||Q.get(this,"finish"))&&e.stop(!0)};return a.finish=a,i||!1===o.queue?this.each(a):this.queue(o.queue,a)},stop:function(i,e,o){var a=function(e){var t=e.stop;delete e.stop,t(o)};return"string"!=typeof i&&(o=e,e=i,i=void 0),e&&!1!==i&&this.queue(i||"fx",[]),this.each(function(){var e=!0,t=null!=i&&i+"queueHooks",n=k.timers,r=Q.get(this);if(t)r[t]&&r[t].stop&&a(r[t]);else for(t in r)r[t]&&r[t].stop&&ut.test(t)&&a(r[t]);for(t=n.length;t--;)n[t].elem!==this||null!=i&&n[t].queue!==i||(n[t].anim.stop(o),e=!1,n.splice(t,1));!e&&o||k.dequeue(this,i)})},finish:function(a){return!1!==a&&(a=a||"fx"),this.each(function(){var e,t=Q.get(this),n=t[a+"queue"],r=t[a+"queueHooks"],i=k.timers,o=n?n.length:0;for(t.finish=!0,k.queue(this,a,[]),r&&r.stop&&r.stop.call(this,!0),e=i.length;e--;)i[e].elem===this&&i[e].queue===a&&(i[e].anim.stop(!0),i.splice(e,1));for(e=0;e<o;e++)n[e]&&n[e].finish&&n[e].finish.call(this);delete t.finish})}}),k.each(["toggle","show","hide"],function(e,r){var i=k.fn[r];k.fn[r]=function(e,t,n){return null==e||"boolean"==typeof e?i.apply(this,arguments):this.animate(ft(r,!0),e,t,n)}}),k.each({slideDown:ft("show"),slideUp:ft("hide"),slideToggle:ft("toggle"),fadeIn:{opacity:"show"},fadeOut:{opacity:"hide"},fadeToggle:{opacity:"toggle"}},function(e,r){k.fn[e]=function(e,t,n){return this.animate(r,e,t,n)}}),k.timers=[],k.fx.tick=function(){var e,t=0,n=k.timers;for(rt=Date.now();t<n.length;t++)(e=n[t])()||n[t]!==e||n.splice(t--,1);n.length||k.fx.stop(),rt=void 0},k.fx.timer=function(e){k.timers.push(e),k.fx.start()},k.fx.interval=13,k.fx.start=function(){it||(it=!0,lt())},k.fx.stop=function(){it=null},k.fx.speeds={slow:600,fast:200,_default:400},k.fn.delay=function(r,e){return r=k.fx&&k.fx.speeds[r]||r,e=e||"fx",this.queue(e,function(e,t){var n=C.setTimeout(e,r);t.stop=function(){C.clearTimeout(n)}})},ot=E.createElement("input"),at=E.createElement("select").appendChild(E.createElement("option")),ot.type="checkbox",y.checkOn=""!==ot.value,y.optSelected=at.selected,(ot=E.createElement("input")).value="t",ot.type="radio",y.radioValue="t"===ot.value;var ht,gt=k.expr.attrHandle;k.fn.extend({attr:function(e,t){return _(this,k.attr,e,t,1<arguments.length)},removeAttr:function(e){return this.each(function(){k.removeAttr(this,e)})}}),k.extend({attr:function(e,t,n){var r,i,o=e.nodeType;if(3!==o&&8!==o&&2!==o)return"undefined"==typeof e.getAttribute?k.prop(e,t,n):(1===o&&k.isXMLDoc(e)||(i=k.attrHooks[t.toLowerCase()]||(k.expr.match.bool.test(t)?ht:void 0)),void 0!==n?null===n?void k.removeAttr(e,t):i&&"set"in i&&void 0!==(r=i.set(e,n,t))?r:(e.setAttribute(t,n+""),n):i&&"get"in i&&null!==(r=i.get(e,t))?r:null==(r=k.find.attr(e,t))?void 0:r)},attrHooks:{type:{set:function(e,t){if(!y.radioValue&&"radio"===t&&A(e,"input")){var n=e.value;return e.setAttribute("type",t),n&&(e.value=n),t}}}},removeAttr:function(e,t){var n,r=0,i=t&&t.match(R);if(i&&1===e.nodeType)while(n=i[r++])e.removeAttribute(n)}}),ht={set:function(e,t,n){return!1===t?k.removeAttr(e,n):e.setAttribute(n,n),n}},k.each(k.expr.match.bool.source.match(/\w+/g),function(e,t){var a=gt[t]||k.find.attr;gt[t]=function(e,t,n){var r,i,o=t.toLowerCase();return n||(i=gt[o],gt[o]=r,r=null!=a(e,t,n)?o:null,gt[o]=i),r}});var vt=/^(?:input|select|textarea|button)$/i,yt=/^(?:a|area)$/i;function mt(e){return(e.match(R)||[]).join(" ")}function xt(e){return e.getAttribute&&e.getAttribute("class")||""}function bt(e){return Array.isArray(e)?e:"string"==typeof e&&e.match(R)||[]}k.fn.extend({prop:function(e,t){return _(this,k.prop,e,t,1<arguments.length)},removeProp:function(e){return this.each(function(){delete this[k.propFix[e]||e]})}}),k.extend({prop:function(e,t,n){var r,i,o=e.nodeType;if(3!==o&&8!==o&&2!==o)return 1===o&&k.isXMLDoc(e)||(t=k.propFix[t]||t,i=k.propHooks[t]),void 0!==n?i&&"set"in i&&void 0!==(r=i.set(e,n,t))?r:e[t]=n:i&&"get"in i&&null!==(r=i.get(e,t))?r:e[t]},propHooks:{tabIndex:{get:function(e){var t=k.find.attr(e,"tabindex");return t?parseInt(t,10):vt.test(e.nodeName)||yt.test(e.nodeName)&&e.href?0:-1}}},propFix:{"for":"htmlFor","class":"className"}}),y.optSelected||(k.propHooks.selected={get:function(e){var t=e.parentNode;return t&&t.parentNode&&t.parentNode.selectedIndex,null},set:function(e){var t=e.parentNode;t&&(t.selectedIndex,t.parentNode&&t.parentNode.selectedIndex)}}),k.each(["tabIndex","readOnly","maxLength","cellSpacing","cellPadding","rowSpan","colSpan","useMap","frameBorder","contentEditable"],function(){k.propFix[this.toLowerCase()]=this}),k.fn.extend({addClass:function(t){var e,n,r,i,o,a,s,u=0;if(m(t))return this.each(function(e){k(this).addClass(t.call(this,e,xt(this)))});if((e=bt(t)).length)while(n=this[u++])if(i=xt(n),r=1===n.nodeType&&" "+mt(i)+" "){a=0;while(o=e[a++])r.indexOf(" "+o+" ")<0&&(r+=o+" ");i!==(s=mt(r))&&n.setAttribute("class",s)}return this},removeClass:function(t){var e,n,r,i,o,a,s,u=0;if(m(t))return this.each(function(e){k(this).removeClass(t.call(this,e,xt(this)))});if(!arguments.length)return this.attr("class","");if((e=bt(t)).length)while(n=this[u++])if(i=xt(n),r=1===n.nodeType&&" "+mt(i)+" "){a=0;while(o=e[a++])while(-1<r.indexOf(" "+o+" "))r=r.replace(" "+o+" "," ");i!==(s=mt(r))&&n.setAttribute("class",s)}return this},toggleClass:function(i,t){var o=typeof i,a="string"===o||Array.isArray(i);return"boolean"==typeof t&&a?t?this.addClass(i):this.removeClass(i):m(i)?this.each(function(e){k(this).toggleClass(i.call(this,e,xt(this),t),t)}):this.each(function(){var e,t,n,r;if(a){t=0,n=k(this),r=bt(i);while(e=r[t++])n.hasClass(e)?n.removeClass(e):n.addClass(e)}else void 0!==i&&"boolean"!==o||((e=xt(this))&&Q.set(this,"__className__",e),this.setAttribute&&this.setAttribute("class",e||!1===i?"":Q.get(this,"__className__")||""))})},hasClass:function(e){var t,n,r=0;t=" "+e+" ";while(n=this[r++])if(1===n.nodeType&&-1<(" "+mt(xt(n))+" ").indexOf(t))return!0;return!1}});var wt=/\r/g;k.fn.extend({val:function(n){var r,e,i,t=this[0];return arguments.length?(i=m(n),this.each(function(e){var t;1===this.nodeType&&(null==(t=i?n.call(this,e,k(this).val()):n)?t="":"number"==typeof t?t+="":Array.isArray(t)&&(t=k.map(t,function(e){return null==e?"":e+""})),(r=k.valHooks[this.type]||k.valHooks[this.nodeName.toLowerCase()])&&"set"in r&&void 0!==r.set(this,t,"value")||(this.value=t))})):t?(r=k.valHooks[t.type]||k.valHooks[t.nodeName.toLowerCase()])&&"get"in r&&void 0!==(e=r.get(t,"value"))?e:"string"==typeof(e=t.value)?e.replace(wt,""):null==e?"":e:void 0}}),k.extend({valHooks:{option:{get:function(e){var t=k.find.attr(e,"value");return null!=t?t:mt(k.text(e))}},select:{get:function(e){var t,n,r,i=e.options,o=e.selectedIndex,a="select-one"===e.type,s=a?null:[],u=a?o+1:i.length;for(r=o<0?u:a?o:0;r<u;r++)if(((n=i[r]).selected||r===o)&&!n.disabled&&(!n.parentNode.disabled||!A(n.parentNode,"optgroup"))){if(t=k(n).val(),a)return t;s.push(t)}return s},set:function(e,t){var n,r,i=e.options,o=k.makeArray(t),a=i.length;while(a--)((r=i[a]).selected=-1<k.inArray(k.valHooks.option.get(r),o))&&(n=!0);return n||(e.selectedIndex=-1),o}}}}),k.each(["radio","checkbox"],function(){k.valHooks[this]={set:function(e,t){if(Array.isArray(t))return e.checked=-1<k.inArray(k(e).val(),t)}},y.checkOn||(k.valHooks[this].get=function(e){return null===e.getAttribute("value")?"on":e.value})}),y.focusin="onfocusin"in C;var Tt=/^(?:focusinfocus|focusoutblur)$/,Ct=function(e){e.stopPropagation()};k.extend(k.event,{trigger:function(e,t,n,r){var i,o,a,s,u,l,c,f,p=[n||E],d=v.call(e,"type")?e.type:e,h=v.call(e,"namespace")?e.namespace.split("."):[];if(o=f=a=n=n||E,3!==n.nodeType&&8!==n.nodeType&&!Tt.test(d+k.event.triggered)&&(-1<d.indexOf(".")&&(d=(h=d.split(".")).shift(),h.sort()),u=d.indexOf(":")<0&&"on"+d,(e=e[k.expando]?e:new k.Event(d,"object"==typeof e&&e)).isTrigger=r?2:3,e.namespace=h.join("."),e.rnamespace=e.namespace?new RegExp("(^|\\.)"+h.join("\\.(?:.*\\.|)")+"(\\.|$)"):null,e.result=void 0,e.target||(e.target=n),t=null==t?[e]:k.makeArray(t,[e]),c=k.event.special[d]||{},r||!c.trigger||!1!==c.trigger.apply(n,t))){if(!r&&!c.noBubble&&!x(n)){for(s=c.delegateType||d,Tt.test(s+d)||(o=o.parentNode);o;o=o.parentNode)p.push(o),a=o;a===(n.ownerDocument||E)&&p.push(a.defaultView||a.parentWindow||C)}i=0;while((o=p[i++])&&!e.isPropagationStopped())f=o,e.type=1<i?s:c.bindType||d,(l=(Q.get(o,"events")||{})[e.type]&&Q.get(o,"handle"))&&l.apply(o,t),(l=u&&o[u])&&l.apply&&G(o)&&(e.result=l.apply(o,t),!1===e.result&&e.preventDefault());return e.type=d,r||e.isDefaultPrevented()||c._default&&!1!==c._default.apply(p.pop(),t)||!G(n)||u&&m(n[d])&&!x(n)&&((a=n[u])&&(n[u]=null),k.event.triggered=d,e.isPropagationStopped()&&f.addEventListener(d,Ct),n[d](),e.isPropagationStopped()&&f.removeEventListener(d,Ct),k.event.triggered=void 0,a&&(n[u]=a)),e.result}},simulate:function(e,t,n){var r=k.extend(new k.Event,n,{type:e,isSimulated:!0});k.event.trigger(r,null,t)}}),k.fn.extend({trigger:function(e,t){return this.each(function(){k.event.trigger(e,t,this)})},triggerHandler:function(e,t){var n=this[0];if(n)return k.event.trigger(e,t,n,!0)}}),y.focusin||k.each({focus:"focusin",blur:"focusout"},function(n,r){var i=function(e){k.event.simulate(r,e.target,k.event.fix(e))};k.event.special[r]={setup:function(){var e=this.ownerDocument||this,t=Q.access(e,r);t||e.addEventListener(n,i,!0),Q.access(e,r,(t||0)+1)},teardown:function(){var e=this.ownerDocument||this,t=Q.access(e,r)-1;t?Q.access(e,r,t):(e.removeEventListener(n,i,!0),Q.remove(e,r))}}});var Et=C.location,kt=Date.now(),St=/\?/;k.parseXML=function(e){var t;if(!e||"string"!=typeof e)return null;try{t=(new C.DOMParser).parseFromString(e,"text/xml")}catch(e){t=void 0}return t&&!t.getElementsByTagName("parsererror").length||k.error("Invalid XML: "+e),t};var Nt=/\[\]$/,At=/\r?\n/g,Dt=/^(?:submit|button|image|reset|file)$/i,jt=/^(?:input|select|textarea|keygen)/i;function qt(n,e,r,i){var t;if(Array.isArray(e))k.each(e,function(e,t){r||Nt.test(n)?i(n,t):qt(n+"["+("object"==typeof t&&null!=t?e:"")+"]",t,r,i)});else if(r||"object"!==w(e))i(n,e);else for(t in e)qt(n+"["+t+"]",e[t],r,i)}k.param=function(e,t){var n,r=[],i=function(e,t){var n=m(t)?t():t;r[r.length]=encodeURIComponent(e)+"="+encodeURIComponent(null==n?"":n)};if(null==e)return"";if(Array.isArray(e)||e.jquery&&!k.isPlainObject(e))k.each(e,function(){i(this.name,this.value)});else for(n in e)qt(n,e[n],t,i);return r.join("&")},k.fn.extend({serialize:function(){return k.param(this.serializeArray())},serializeArray:function(){return this.map(function(){var e=k.prop(this,"elements");return e?k.makeArray(e):this}).filter(function(){var e=this.type;return this.name&&!k(this).is(":disabled")&&jt.test(this.nodeName)&&!Dt.test(e)&&(this.checked||!pe.test(e))}).map(function(e,t){var n=k(this).val();return null==n?null:Array.isArray(n)?k.map(n,function(e){return{name:t.name,value:e.replace(At,"\r\n")}}):{name:t.name,value:n.replace(At,"\r\n")}}).get()}});var Lt=/%20/g,Ht=/#.*$/,Ot=/([?&])_=[^&]*/,Pt=/^(.*?):[ \t]*([^\r\n]*)$/gm,Rt=/^(?:GET|HEAD)$/,Mt=/^\/\//,It={},Wt={},$t="*/".concat("*"),Ft=E.createElement("a");function Bt(o){return function(e,t){"string"!=typeof e&&(t=e,e="*");var n,r=0,i=e.toLowerCase().match(R)||[];if(m(t))while(n=i[r++])"+"===n[0]?(n=n.slice(1)||"*",(o[n]=o[n]||[]).unshift(t)):(o[n]=o[n]||[]).push(t)}}function _t(t,i,o,a){var s={},u=t===Wt;function l(e){var r;return s[e]=!0,k.each(t[e]||[],function(e,t){var n=t(i,o,a);return"string"!=typeof n||u||s[n]?u?!(r=n):void 0:(i.dataTypes.unshift(n),l(n),!1)}),r}return l(i.dataTypes[0])||!s["*"]&&l("*")}function zt(e,t){var n,r,i=k.ajaxSettings.flatOptions||{};for(n in t)void 0!==t[n]&&((i[n]?e:r||(r={}))[n]=t[n]);return r&&k.extend(!0,e,r),e}Ft.href=Et.href,k.extend({active:0,lastModified:{},etag:{},ajaxSettings:{url:Et.href,type:"GET",isLocal:/^(?:about|app|app-storage|.+-extension|file|res|widget):$/.test(Et.protocol),global:!0,processData:!0,async:!0,contentType:"application/x-www-form-urlencoded; charset=UTF-8",accepts:{"*":$t,text:"text/plain",html:"text/html",xml:"application/xml, text/xml",json:"application/json, text/javascript"},contents:{xml:/\bxml\b/,html:/\bhtml/,json:/\bjson\b/},responseFields:{xml:"responseXML",text:"responseText",json:"responseJSON"},converters:{"* text":String,"text html":!0,"text json":JSON.parse,"text xml":k.parseXML},flatOptions:{url:!0,context:!0}},ajaxSetup:function(e,t){return t?zt(zt(e,k.ajaxSettings),t):zt(k.ajaxSettings,e)},ajaxPrefilter:Bt(It),ajaxTransport:Bt(Wt),ajax:function(e,t){"object"==typeof e&&(t=e,e=void 0),t=t||{};var c,f,p,n,d,r,h,g,i,o,v=k.ajaxSetup({},t),y=v.context||v,m=v.context&&(y.nodeType||y.jquery)?k(y):k.event,x=k.Deferred(),b=k.Callbacks("once memory"),w=v.statusCode||{},a={},s={},u="canceled",T={readyState:0,getResponseHeader:function(e){var t;if(h){if(!n){n={};while(t=Pt.exec(p))n[t[1].toLowerCase()+" "]=(n[t[1].toLowerCase()+" "]||[]).concat(t[2])}t=n[e.toLowerCase()+" "]}return null==t?null:t.join(", ")},getAllResponseHeaders:function(){return h?p:null},setRequestHeader:function(e,t){return null==h&&(e=s[e.toLowerCase()]=s[e.toLowerCase()]||e,a[e]=t),this},overrideMimeType:function(e){return null==h&&(v.mimeType=e),this},statusCode:function(e){var t;if(e)if(h)T.always(e[T.status]);else for(t in e)w[t]=[w[t],e[t]];return this},abort:function(e){var t=e||u;return c&&c.abort(t),l(0,t),this}};if(x.promise(T),v.url=((e||v.url||Et.href)+"").replace(Mt,Et.protocol+"//"),v.type=t.method||t.type||v.method||v.type,v.dataTypes=(v.dataType||"*").toLowerCase().match(R)||[""],null==v.crossDomain){r=E.createElement("a");try{r.href=v.url,r.href=r.href,v.crossDomain=Ft.protocol+"//"+Ft.host!=r.protocol+"//"+r.host}catch(e){v.crossDomain=!0}}if(v.data&&v.processData&&"string"!=typeof v.data&&(v.data=k.param(v.data,v.traditional)),_t(It,v,t,T),h)return T;for(i in(g=k.event&&v.global)&&0==k.active++&&k.event.trigger("ajaxStart"),v.type=v.type.toUpperCase(),v.hasContent=!Rt.test(v.type),f=v.url.replace(Ht,""),v.hasContent?v.data&&v.processData&&0===(v.contentType||"").indexOf("application/x-www-form-urlencoded")&&(v.data=v.data.replace(Lt,"+")):(o=v.url.slice(f.length),v.data&&(v.processData||"string"==typeof v.data)&&(f+=(St.test(f)?"&":"?")+v.data,delete v.data),!1===v.cache&&(f=f.replace(Ot,"$1"),o=(St.test(f)?"&":"?")+"_="+kt+++o),v.url=f+o),v.ifModified&&(k.lastModified[f]&&T.setRequestHeader("If-Modified-Since",k.lastModified[f]),k.etag[f]&&T.setRequestHeader("If-None-Match",k.etag[f])),(v.data&&v.hasContent&&!1!==v.contentType||t.contentType)&&T.setRequestHeader("Content-Type",v.contentType),T.setRequestHeader("Accept",v.dataTypes[0]&&v.accepts[v.dataTypes[0]]?v.accepts[v.dataTypes[0]]+("*"!==v.dataTypes[0]?", "+$t+"; q=0.01":""):v.accepts["*"]),v.headers)T.setRequestHeader(i,v.headers[i]);if(v.beforeSend&&(!1===v.beforeSend.call(y,T,v)||h))return T.abort();if(u="abort",b.add(v.complete),T.done(v.success),T.fail(v.error),c=_t(Wt,v,t,T)){if(T.readyState=1,g&&m.trigger("ajaxSend",[T,v]),h)return T;v.async&&0<v.timeout&&(d=C.setTimeout(function(){T.abort("timeout")},v.timeout));try{h=!1,c.send(a,l)}catch(e){if(h)throw e;l(-1,e)}}else l(-1,"No Transport");function l(e,t,n,r){var i,o,a,s,u,l=t;h||(h=!0,d&&C.clearTimeout(d),c=void 0,p=r||"",T.readyState=0<e?4:0,i=200<=e&&e<300||304===e,n&&(s=function(e,t,n){var r,i,o,a,s=e.contents,u=e.dataTypes;while("*"===u[0])u.shift(),void 0===r&&(r=e.mimeType||t.getResponseHeader("Content-Type"));if(r)for(i in s)if(s[i]&&s[i].test(r)){u.unshift(i);break}if(u[0]in n)o=u[0];else{for(i in n){if(!u[0]||e.converters[i+" "+u[0]]){o=i;break}a||(a=i)}o=o||a}if(o)return o!==u[0]&&u.unshift(o),n[o]}(v,T,n)),s=function(e,t,n,r){var i,o,a,s,u,l={},c=e.dataTypes.slice();if(c[1])for(a in e.converters)l[a.toLowerCase()]=e.converters[a];o=c.shift();while(o)if(e.responseFields[o]&&(n[e.responseFields[o]]=t),!u&&r&&e.dataFilter&&(t=e.dataFilter(t,e.dataType)),u=o,o=c.shift())if("*"===o)o=u;else if("*"!==u&&u!==o){if(!(a=l[u+" "+o]||l["* "+o]))for(i in l)if((s=i.split(" "))[1]===o&&(a=l[u+" "+s[0]]||l["* "+s[0]])){!0===a?a=l[i]:!0!==l[i]&&(o=s[0],c.unshift(s[1]));break}if(!0!==a)if(a&&e["throws"])t=a(t);else try{t=a(t)}catch(e){return{state:"parsererror",error:a?e:"No conversion from "+u+" to "+o}}}return{state:"success",data:t}}(v,s,T,i),i?(v.ifModified&&((u=T.getResponseHeader("Last-Modified"))&&(k.lastModified[f]=u),(u=T.getResponseHeader("etag"))&&(k.etag[f]=u)),204===e||"HEAD"===v.type?l="nocontent":304===e?l="notmodified":(l=s.state,o=s.data,i=!(a=s.error))):(a=l,!e&&l||(l="error",e<0&&(e=0))),T.status=e,T.statusText=(t||l)+"",i?x.resolveWith(y,[o,l,T]):x.rejectWith(y,[T,l,a]),T.statusCode(w),w=void 0,g&&m.trigger(i?"ajaxSuccess":"ajaxError",[T,v,i?o:a]),b.fireWith(y,[T,l]),g&&(m.trigger("ajaxComplete",[T,v]),--k.active||k.event.trigger("ajaxStop")))}return T},getJSON:function(e,t,n){return k.get(e,t,n,"json")},getScript:function(e,t){return k.get(e,void 0,t,"script")}}),k.each(["get","post"],function(e,i){k[i]=function(e,t,n,r){return m(t)&&(r=r||n,n=t,t=void 0),k.ajax(k.extend({url:e,type:i,dataType:r,data:t,success:n},k.isPlainObject(e)&&e))}}),k._evalUrl=function(e,t){return k.ajax({url:e,type:"GET",dataType:"script",cache:!0,async:!1,global:!1,converters:{"text script":function(){}},dataFilter:function(e){k.globalEval(e,t)}})},k.fn.extend({wrapAll:function(e){var t;return this[0]&&(m(e)&&(e=e.call(this[0])),t=k(e,this[0].ownerDocument).eq(0).clone(!0),this[0].parentNode&&t.insertBefore(this[0]),t.map(function(){var e=this;while(e.firstElementChild)e=e.firstElementChild;return e}).append(this)),this},wrapInner:function(n){return m(n)?this.each(function(e){k(this).wrapInner(n.call(this,e))}):this.each(function(){var e=k(this),t=e.contents();t.length?t.wrapAll(n):e.append(n)})},wrap:function(t){var n=m(t);return this.each(function(e){k(this).wrapAll(n?t.call(this,e):t)})},unwrap:function(e){return this.parent(e).not("body").each(function(){k(this).replaceWith(this.childNodes)}),this}}),k.expr.pseudos.hidden=function(e){return!k.expr.pseudos.visible(e)},k.expr.pseudos.visible=function(e){return!!(e.offsetWidth||e.offsetHeight||e.getClientRects().length)},k.ajaxSettings.xhr=function(){try{return new C.XMLHttpRequest}catch(e){}};var Ut={0:200,1223:204},Xt=k.ajaxSettings.xhr();y.cors=!!Xt&&"withCredentials"in Xt,y.ajax=Xt=!!Xt,k.ajaxTransport(function(i){var o,a;if(y.cors||Xt&&!i.crossDomain)return{send:function(e,t){var n,r=i.xhr();if(r.open(i.type,i.url,i.async,i.username,i.password),i.xhrFields)for(n in i.xhrFields)r[n]=i.xhrFields[n];for(n in i.mimeType&&r.overrideMimeType&&r.overrideMimeType(i.mimeType),i.crossDomain||e["X-Requested-With"]||(e["X-Requested-With"]="XMLHttpRequest"),e)r.setRequestHeader(n,e[n]);o=function(e){return function(){o&&(o=a=r.onload=r.onerror=r.onabort=r.ontimeout=r.onreadystatechange=null,"abort"===e?r.abort():"error"===e?"number"!=typeof r.status?t(0,"error"):t(r.status,r.statusText):t(Ut[r.status]||r.status,r.statusText,"text"!==(r.responseType||"text")||"string"!=typeof r.responseText?{binary:r.response}:{text:r.responseText},r.getAllResponseHeaders()))}},r.onload=o(),a=r.onerror=r.ontimeout=o("error"),void 0!==r.onabort?r.onabort=a:r.onreadystatechange=function(){4===r.readyState&&C.setTimeout(function(){o&&a()})},o=o("abort");try{r.send(i.hasContent&&i.data||null)}catch(e){if(o)throw e}},abort:function(){o&&o()}}}),k.ajaxPrefilter(function(e){e.crossDomain&&(e.contents.script=!1)}),k.ajaxSetup({accepts:{script:"text/javascript, application/javascript, application/ecmascript, application/x-ecmascript"},contents:{script:/\b(?:java|ecma)script\b/},converters:{"text script":function(e){return k.globalEval(e),e}}}),k.ajaxPrefilter("script",function(e){void 0===e.cache&&(e.cache=!1),e.crossDomain&&(e.type="GET")}),k.ajaxTransport("script",function(n){var r,i;if(n.crossDomain||n.scriptAttrs)return{send:function(e,t){r=k("<script>").attr(n.scriptAttrs||{}).prop({charset:n.scriptCharset,src:n.url}).on("load error",i=function(e){r.remove(),i=null,e&&t("error"===e.type?404:200,e.type)}),E.head.appendChild(r[0])},abort:function(){i&&i()}}});var Vt,Gt=[],Yt=/(=)\?(?=&|$)|\?\?/;k.ajaxSetup({jsonp:"callback",jsonpCallback:function(){var e=Gt.pop()||k.expando+"_"+kt++;return this[e]=!0,e}}),k.ajaxPrefilter("json jsonp",function(e,t,n){var r,i,o,a=!1!==e.jsonp&&(Yt.test(e.url)?"url":"string"==typeof e.data&&0===(e.contentType||"").indexOf("application/x-www-form-urlencoded")&&Yt.test(e.data)&&"data");if(a||"jsonp"===e.dataTypes[0])return r=e.jsonpCallback=m(e.jsonpCallback)?e.jsonpCallback():e.jsonpCallback,a?e[a]=e[a].replace(Yt,"$1"+r):!1!==e.jsonp&&(e.url+=(St.test(e.url)?"&":"?")+e.jsonp+"="+r),e.converters["script json"]=function(){return o||k.error(r+" was not called"),o[0]},e.dataTypes[0]="json",i=C[r],C[r]=function(){o=arguments},n.always(function(){void 0===i?k(C).removeProp(r):C[r]=i,e[r]&&(e.jsonpCallback=t.jsonpCallback,Gt.push(r)),o&&m(i)&&i(o[0]),o=i=void 0}),"script"}),y.createHTMLDocument=((Vt=E.implementation.createHTMLDocument("").body).innerHTML="<form></form><form></form>",2===Vt.childNodes.length),k.parseHTML=function(e,t,n){return"string"!=typeof e?[]:("boolean"==typeof t&&(n=t,t=!1),t||(y.createHTMLDocument?((r=(t=E.implementation.createHTMLDocument("")).createElement("base")).href=E.location.href,t.head.appendChild(r)):t=E),o=!n&&[],(i=D.exec(e))?[t.createElement(i[1])]:(i=we([e],t,o),o&&o.length&&k(o).remove(),k.merge([],i.childNodes)));var r,i,o},k.fn.load=function(e,t,n){var r,i,o,a=this,s=e.indexOf(" ");return-1<s&&(r=mt(e.slice(s)),e=e.slice(0,s)),m(t)?(n=t,t=void 0):t&&"object"==typeof t&&(i="POST"),0<a.length&&k.ajax({url:e,type:i||"GET",dataType:"html",data:t}).done(function(e){o=arguments,a.html(r?k("<div>").append(k.parseHTML(e)).find(r):e)}).always(n&&function(e,t){a.each(function(){n.apply(this,o||[e.responseText,t,e])})}),this},k.each(["ajaxStart","ajaxStop","ajaxComplete","ajaxError","ajaxSuccess","ajaxSend"],function(e,t){k.fn[t]=function(e){return this.on(t,e)}}),k.expr.pseudos.animated=function(t){return k.grep(k.timers,function(e){return t===e.elem}).length},k.offset={setOffset:function(e,t,n){var r,i,o,a,s,u,l=k.css(e,"position"),c=k(e),f={};"static"===l&&(e.style.position="relative"),s=c.offset(),o=k.css(e,"top"),u=k.css(e,"left"),("absolute"===l||"fixed"===l)&&-1<(o+u).indexOf("auto")?(a=(r=c.position()).top,i=r.left):(a=parseFloat(o)||0,i=parseFloat(u)||0),m(t)&&(t=t.call(e,n,k.extend({},s))),null!=t.top&&(f.top=t.top-s.top+a),null!=t.left&&(f.left=t.left-s.left+i),"using"in t?t.using.call(e,f):c.css(f)}},k.fn.extend({offset:function(t){if(arguments.length)return void 0===t?this:this.each(function(e){k.offset.setOffset(this,t,e)});var e,n,r=this[0];return r?r.getClientRects().length?(e=r.getBoundingClientRect(),n=r.ownerDocument.defaultView,{top:e.top+n.pageYOffset,left:e.left+n.pageXOffset}):{top:0,left:0}:void 0},position:function(){if(this[0]){var e,t,n,r=this[0],i={top:0,left:0};if("fixed"===k.css(r,"position"))t=r.getBoundingClientRect();else{t=this.offset(),n=r.ownerDocument,e=r.offsetParent||n.documentElement;while(e&&(e===n.body||e===n.documentElement)&&"static"===k.css(e,"position"))e=e.parentNode;e&&e!==r&&1===e.nodeType&&((i=k(e).offset()).top+=k.css(e,"borderTopWidth",!0),i.left+=k.css(e,"borderLeftWidth",!0))}return{top:t.top-i.top-k.css(r,"marginTop",!0),left:t.left-i.left-k.css(r,"marginLeft",!0)}}},offsetParent:function(){return this.map(function(){var e=this.offsetParent;while(e&&"static"===k.css(e,"position"))e=e.offsetParent;return e||ie})}}),k.each({scrollLeft:"pageXOffset",scrollTop:"pageYOffset"},function(t,i){var o="pageYOffset"===i;k.fn[t]=function(e){return _(this,function(e,t,n){var r;if(x(e)?r=e:9===e.nodeType&&(r=e.defaultView),void 0===n)return r?r[i]:e[t];r?r.scrollTo(o?r.pageXOffset:n,o?n:r.pageYOffset):e[t]=n},t,e,arguments.length)}}),k.each(["top","left"],function(e,n){k.cssHooks[n]=ze(y.pixelPosition,function(e,t){if(t)return t=_e(e,n),$e.test(t)?k(e).position()[n]+"px":t})}),k.each({Height:"height",Width:"width"},function(a,s){k.each({padding:"inner"+a,content:s,"":"outer"+a},function(r,o){k.fn[o]=function(e,t){var n=arguments.length&&(r||"boolean"!=typeof e),i=r||(!0===e||!0===t?"margin":"border");return _(this,function(e,t,n){var r;return x(e)?0===o.indexOf("outer")?e["inner"+a]:e.document.documentElement["client"+a]:9===e.nodeType?(r=e.documentElement,Math.max(e.body["scroll"+a],r["scroll"+a],e.body["offset"+a],r["offset"+a],r["client"+a])):void 0===n?k.css(e,t,i):k.style(e,t,n,i)},s,n?e:void 0,n)}})}),k.each("blur focus focusin focusout resize scroll click dblclick mousedown mouseup mousemove mouseover mouseout mouseenter mouseleave change select submit keydown keypress keyup contextmenu".split(" "),function(e,n){k.fn[n]=function(e,t){return 0<arguments.length?this.on(n,null,e,t):this.trigger(n)}}),k.fn.extend({hover:function(e,t){return this.mouseenter(e).mouseleave(t||e)}}),k.fn.extend({bind:function(e,t,n){return this.on(e,null,t,n)},unbind:function(e,t){return this.off(e,null,t)},delegate:function(e,t,n,r){return this.on(t,e,n,r)},undelegate:function(e,t,n){return 1===arguments.length?this.off(e,"**"):this.off(t,e||"**",n)}}),k.proxy=function(e,t){var n,r,i;if("string"==typeof t&&(n=e[t],t=e,e=n),m(e))return r=s.call(arguments,2),(i=function(){return e.apply(t||this,r.concat(s.call(arguments)))}).guid=e.guid=e.guid||k.guid++,i},k.holdReady=function(e){e?k.readyWait++:k.ready(!0)},k.isArray=Array.isArray,k.parseJSON=JSON.parse,k.nodeName=A,k.isFunction=m,k.isWindow=x,k.camelCase=V,k.type=w,k.now=Date.now,k.isNumeric=function(e){var t=k.type(e);return("number"===t||"string"===t)&&!isNaN(e-parseFloat(e))},"function"==typeof define&&define.amd&&define("jquery",[],function(){return k});var Qt=C.jQuery,Jt=C.$;return k.noConflict=function(e){return C.$===k&&(C.$=Jt),e&&C.jQuery===k&&(C.jQuery=Qt),k},e||(C.jQuery=C.$=k),k});
/*
 Copyright (C) Federico Zivolo 2019
 Distributed under the MIT License (license terms are at http://opensource.org/licenses/MIT).
 */(function(e,t){'object'==typeof exports&&'undefined'!=typeof module?module.exports=t():'function'==typeof define&&define.amd?define(t):e.Popper=t()})(this,function(){'use strict';function e(e){return e&&'[object Function]'==={}.toString.call(e)}function t(e,t){if(1!==e.nodeType)return[];var o=e.ownerDocument.defaultView,n=o.getComputedStyle(e,null);return t?n[t]:n}function o(e){return'HTML'===e.nodeName?e:e.parentNode||e.host}function n(e){if(!e)return document.body;switch(e.nodeName){case'HTML':case'BODY':return e.ownerDocument.body;case'#document':return e.body;}var i=t(e),r=i.overflow,p=i.overflowX,s=i.overflowY;return /(auto|scroll|overlay)/.test(r+s+p)?e:n(o(e))}function i(e){return e&&e.referenceNode?e.referenceNode:e}function r(e){return 11===e?re:10===e?pe:re||pe}function p(e){if(!e)return document.documentElement;for(var o=r(10)?document.body:null,n=e.offsetParent||null;n===o&&e.nextElementSibling;)n=(e=e.nextElementSibling).offsetParent;var i=n&&n.nodeName;return i&&'BODY'!==i&&'HTML'!==i?-1!==['TH','TD','TABLE'].indexOf(n.nodeName)&&'static'===t(n,'position')?p(n):n:e?e.ownerDocument.documentElement:document.documentElement}function s(e){var t=e.nodeName;return'BODY'!==t&&('HTML'===t||p(e.firstElementChild)===e)}function d(e){return null===e.parentNode?e:d(e.parentNode)}function a(e,t){if(!e||!e.nodeType||!t||!t.nodeType)return document.documentElement;var o=e.compareDocumentPosition(t)&Node.DOCUMENT_POSITION_FOLLOWING,n=o?e:t,i=o?t:e,r=document.createRange();r.setStart(n,0),r.setEnd(i,0);var l=r.commonAncestorContainer;if(e!==l&&t!==l||n.contains(i))return s(l)?l:p(l);var f=d(e);return f.host?a(f.host,t):a(e,d(t).host)}function l(e){var t=1<arguments.length&&void 0!==arguments[1]?arguments[1]:'top',o='top'===t?'scrollTop':'scrollLeft',n=e.nodeName;if('BODY'===n||'HTML'===n){var i=e.ownerDocument.documentElement,r=e.ownerDocument.scrollingElement||i;return r[o]}return e[o]}function f(e,t){var o=2<arguments.length&&void 0!==arguments[2]&&arguments[2],n=l(t,'top'),i=l(t,'left'),r=o?-1:1;return e.top+=n*r,e.bottom+=n*r,e.left+=i*r,e.right+=i*r,e}function m(e,t){var o='x'===t?'Left':'Top',n='Left'==o?'Right':'Bottom';return parseFloat(e['border'+o+'Width'],10)+parseFloat(e['border'+n+'Width'],10)}function h(e,t,o,n){return ee(t['offset'+e],t['scroll'+e],o['client'+e],o['offset'+e],o['scroll'+e],r(10)?parseInt(o['offset'+e])+parseInt(n['margin'+('Height'===e?'Top':'Left')])+parseInt(n['margin'+('Height'===e?'Bottom':'Right')]):0)}function c(e){var t=e.body,o=e.documentElement,n=r(10)&&getComputedStyle(o);return{height:h('Height',t,o,n),width:h('Width',t,o,n)}}function g(e){return le({},e,{right:e.left+e.width,bottom:e.top+e.height})}function u(e){var o={};try{if(r(10)){o=e.getBoundingClientRect();var n=l(e,'top'),i=l(e,'left');o.top+=n,o.left+=i,o.bottom+=n,o.right+=i}else o=e.getBoundingClientRect()}catch(t){}var p={left:o.left,top:o.top,width:o.right-o.left,height:o.bottom-o.top},s='HTML'===e.nodeName?c(e.ownerDocument):{},d=s.width||e.clientWidth||p.width,a=s.height||e.clientHeight||p.height,f=e.offsetWidth-d,h=e.offsetHeight-a;if(f||h){var u=t(e);f-=m(u,'x'),h-=m(u,'y'),p.width-=f,p.height-=h}return g(p)}function b(e,o){var i=2<arguments.length&&void 0!==arguments[2]&&arguments[2],p=r(10),s='HTML'===o.nodeName,d=u(e),a=u(o),l=n(e),m=t(o),h=parseFloat(m.borderTopWidth,10),c=parseFloat(m.borderLeftWidth,10);i&&s&&(a.top=ee(a.top,0),a.left=ee(a.left,0));var b=g({top:d.top-a.top-h,left:d.left-a.left-c,width:d.width,height:d.height});if(b.marginTop=0,b.marginLeft=0,!p&&s){var w=parseFloat(m.marginTop,10),y=parseFloat(m.marginLeft,10);b.top-=h-w,b.bottom-=h-w,b.left-=c-y,b.right-=c-y,b.marginTop=w,b.marginLeft=y}return(p&&!i?o.contains(l):o===l&&'BODY'!==l.nodeName)&&(b=f(b,o)),b}function w(e){var t=1<arguments.length&&void 0!==arguments[1]&&arguments[1],o=e.ownerDocument.documentElement,n=b(e,o),i=ee(o.clientWidth,window.innerWidth||0),r=ee(o.clientHeight,window.innerHeight||0),p=t?0:l(o),s=t?0:l(o,'left'),d={top:p-n.top+n.marginTop,left:s-n.left+n.marginLeft,width:i,height:r};return g(d)}function y(e){var n=e.nodeName;if('BODY'===n||'HTML'===n)return!1;if('fixed'===t(e,'position'))return!0;var i=o(e);return!!i&&y(i)}function E(e){if(!e||!e.parentElement||r())return document.documentElement;for(var o=e.parentElement;o&&'none'===t(o,'transform');)o=o.parentElement;return o||document.documentElement}function v(e,t,r,p){var s=4<arguments.length&&void 0!==arguments[4]&&arguments[4],d={top:0,left:0},l=s?E(e):a(e,i(t));if('viewport'===p)d=w(l,s);else{var f;'scrollParent'===p?(f=n(o(t)),'BODY'===f.nodeName&&(f=e.ownerDocument.documentElement)):'window'===p?f=e.ownerDocument.documentElement:f=p;var m=b(f,l,s);if('HTML'===f.nodeName&&!y(l)){var h=c(e.ownerDocument),g=h.height,u=h.width;d.top+=m.top-m.marginTop,d.bottom=g+m.top,d.left+=m.left-m.marginLeft,d.right=u+m.left}else d=m}r=r||0;var v='number'==typeof r;return d.left+=v?r:r.left||0,d.top+=v?r:r.top||0,d.right-=v?r:r.right||0,d.bottom-=v?r:r.bottom||0,d}function x(e){var t=e.width,o=e.height;return t*o}function O(e,t,o,n,i){var r=5<arguments.length&&void 0!==arguments[5]?arguments[5]:0;if(-1===e.indexOf('auto'))return e;var p=v(o,n,r,i),s={top:{width:p.width,height:t.top-p.top},right:{width:p.right-t.right,height:p.height},bottom:{width:p.width,height:p.bottom-t.bottom},left:{width:t.left-p.left,height:p.height}},d=Object.keys(s).map(function(e){return le({key:e},s[e],{area:x(s[e])})}).sort(function(e,t){return t.area-e.area}),a=d.filter(function(e){var t=e.width,n=e.height;return t>=o.clientWidth&&n>=o.clientHeight}),l=0<a.length?a[0].key:d[0].key,f=e.split('-')[1];return l+(f?'-'+f:'')}function L(e,t,o){var n=3<arguments.length&&void 0!==arguments[3]?arguments[3]:null,r=n?E(t):a(t,i(o));return b(o,r,n)}function S(e){var t=e.ownerDocument.defaultView,o=t.getComputedStyle(e),n=parseFloat(o.marginTop||0)+parseFloat(o.marginBottom||0),i=parseFloat(o.marginLeft||0)+parseFloat(o.marginRight||0),r={width:e.offsetWidth+i,height:e.offsetHeight+n};return r}function T(e){var t={left:'right',right:'left',bottom:'top',top:'bottom'};return e.replace(/left|right|bottom|top/g,function(e){return t[e]})}function C(e,t,o){o=o.split('-')[0];var n=S(e),i={width:n.width,height:n.height},r=-1!==['right','left'].indexOf(o),p=r?'top':'left',s=r?'left':'top',d=r?'height':'width',a=r?'width':'height';return i[p]=t[p]+t[d]/2-n[d]/2,i[s]=o===s?t[s]-n[a]:t[T(s)],i}function D(e,t){return Array.prototype.find?e.find(t):e.filter(t)[0]}function N(e,t,o){if(Array.prototype.findIndex)return e.findIndex(function(e){return e[t]===o});var n=D(e,function(e){return e[t]===o});return e.indexOf(n)}function P(t,o,n){var i=void 0===n?t:t.slice(0,N(t,'name',n));return i.forEach(function(t){t['function']&&console.warn('`modifier.function` is deprecated, use `modifier.fn`!');var n=t['function']||t.fn;t.enabled&&e(n)&&(o.offsets.popper=g(o.offsets.popper),o.offsets.reference=g(o.offsets.reference),o=n(o,t))}),o}function k(){if(!this.state.isDestroyed){var e={instance:this,styles:{},arrowStyles:{},attributes:{},flipped:!1,offsets:{}};e.offsets.reference=L(this.state,this.popper,this.reference,this.options.positionFixed),e.placement=O(this.options.placement,e.offsets.reference,this.popper,this.reference,this.options.modifiers.flip.boundariesElement,this.options.modifiers.flip.padding),e.originalPlacement=e.placement,e.positionFixed=this.options.positionFixed,e.offsets.popper=C(this.popper,e.offsets.reference,e.placement),e.offsets.popper.position=this.options.positionFixed?'fixed':'absolute',e=P(this.modifiers,e),this.state.isCreated?this.options.onUpdate(e):(this.state.isCreated=!0,this.options.onCreate(e))}}function W(e,t){return e.some(function(e){var o=e.name,n=e.enabled;return n&&o===t})}function B(e){for(var t=[!1,'ms','Webkit','Moz','O'],o=e.charAt(0).toUpperCase()+e.slice(1),n=0;n<t.length;n++){var i=t[n],r=i?''+i+o:e;if('undefined'!=typeof document.body.style[r])return r}return null}function H(){return this.state.isDestroyed=!0,W(this.modifiers,'applyStyle')&&(this.popper.removeAttribute('x-placement'),this.popper.style.position='',this.popper.style.top='',this.popper.style.left='',this.popper.style.right='',this.popper.style.bottom='',this.popper.style.willChange='',this.popper.style[B('transform')]=''),this.disableEventListeners(),this.options.removeOnDestroy&&this.popper.parentNode.removeChild(this.popper),this}function A(e){var t=e.ownerDocument;return t?t.defaultView:window}function M(e,t,o,i){var r='BODY'===e.nodeName,p=r?e.ownerDocument.defaultView:e;p.addEventListener(t,o,{passive:!0}),r||M(n(p.parentNode),t,o,i),i.push(p)}function F(e,t,o,i){o.updateBound=i,A(e).addEventListener('resize',o.updateBound,{passive:!0});var r=n(e);return M(r,'scroll',o.updateBound,o.scrollParents),o.scrollElement=r,o.eventsEnabled=!0,o}function I(){this.state.eventsEnabled||(this.state=F(this.reference,this.options,this.state,this.scheduleUpdate))}function R(e,t){return A(e).removeEventListener('resize',t.updateBound),t.scrollParents.forEach(function(e){e.removeEventListener('scroll',t.updateBound)}),t.updateBound=null,t.scrollParents=[],t.scrollElement=null,t.eventsEnabled=!1,t}function U(){this.state.eventsEnabled&&(cancelAnimationFrame(this.scheduleUpdate),this.state=R(this.reference,this.state))}function Y(e){return''!==e&&!isNaN(parseFloat(e))&&isFinite(e)}function V(e,t){Object.keys(t).forEach(function(o){var n='';-1!==['width','height','top','right','bottom','left'].indexOf(o)&&Y(t[o])&&(n='px'),e.style[o]=t[o]+n})}function j(e,t){Object.keys(t).forEach(function(o){var n=t[o];!1===n?e.removeAttribute(o):e.setAttribute(o,t[o])})}function q(e,t){var o=e.offsets,n=o.popper,i=o.reference,r=$,p=function(e){return e},s=r(i.width),d=r(n.width),a=-1!==['left','right'].indexOf(e.placement),l=-1!==e.placement.indexOf('-'),f=t?a||l||s%2==d%2?r:Z:p,m=t?r:p;return{left:f(1==s%2&&1==d%2&&!l&&t?n.left-1:n.left),top:m(n.top),bottom:m(n.bottom),right:f(n.right)}}function K(e,t,o){var n=D(e,function(e){var o=e.name;return o===t}),i=!!n&&e.some(function(e){return e.name===o&&e.enabled&&e.order<n.order});if(!i){var r='`'+t+'`';console.warn('`'+o+'`'+' modifier is required by '+r+' modifier in order to work, be sure to include it before '+r+'!')}return i}function z(e){return'end'===e?'start':'start'===e?'end':e}function G(e){var t=1<arguments.length&&void 0!==arguments[1]&&arguments[1],o=he.indexOf(e),n=he.slice(o+1).concat(he.slice(0,o));return t?n.reverse():n}function _(e,t,o,n){var i=e.match(/((?:\-|\+)?\d*\.?\d*)(.*)/),r=+i[1],p=i[2];if(!r)return e;if(0===p.indexOf('%')){var s;switch(p){case'%p':s=o;break;case'%':case'%r':default:s=n;}var d=g(s);return d[t]/100*r}if('vh'===p||'vw'===p){var a;return a='vh'===p?ee(document.documentElement.clientHeight,window.innerHeight||0):ee(document.documentElement.clientWidth,window.innerWidth||0),a/100*r}return r}function X(e,t,o,n){var i=[0,0],r=-1!==['right','left'].indexOf(n),p=e.split(/(\+|\-)/).map(function(e){return e.trim()}),s=p.indexOf(D(p,function(e){return-1!==e.search(/,|\s/)}));p[s]&&-1===p[s].indexOf(',')&&console.warn('Offsets separated by white space(s) are deprecated, use a comma (,) instead.');var d=/\s*,\s*|\s+/,a=-1===s?[p]:[p.slice(0,s).concat([p[s].split(d)[0]]),[p[s].split(d)[1]].concat(p.slice(s+1))];return a=a.map(function(e,n){var i=(1===n?!r:r)?'height':'width',p=!1;return e.reduce(function(e,t){return''===e[e.length-1]&&-1!==['+','-'].indexOf(t)?(e[e.length-1]=t,p=!0,e):p?(e[e.length-1]+=t,p=!1,e):e.concat(t)},[]).map(function(e){return _(e,i,t,o)})}),a.forEach(function(e,t){e.forEach(function(o,n){Y(o)&&(i[t]+=o*('-'===e[n-1]?-1:1))})}),i}function J(e,t){var o,n=t.offset,i=e.placement,r=e.offsets,p=r.popper,s=r.reference,d=i.split('-')[0];return o=Y(+n)?[+n,0]:X(n,p,s,d),'left'===d?(p.top+=o[0],p.left-=o[1]):'right'===d?(p.top+=o[0],p.left+=o[1]):'top'===d?(p.left+=o[0],p.top-=o[1]):'bottom'===d&&(p.left+=o[0],p.top+=o[1]),e.popper=p,e}var Q=Math.min,Z=Math.floor,$=Math.round,ee=Math.max,te='undefined'!=typeof window&&'undefined'!=typeof document&&'undefined'!=typeof navigator,oe=function(){for(var e=['Edge','Trident','Firefox'],t=0;t<e.length;t+=1)if(te&&0<=navigator.userAgent.indexOf(e[t]))return 1;return 0}(),ne=te&&window.Promise,ie=ne?function(e){var t=!1;return function(){t||(t=!0,window.Promise.resolve().then(function(){t=!1,e()}))}}:function(e){var t=!1;return function(){t||(t=!0,setTimeout(function(){t=!1,e()},oe))}},re=te&&!!(window.MSInputMethodContext&&document.documentMode),pe=te&&/MSIE 10/.test(navigator.userAgent),se=function(e,t){if(!(e instanceof t))throw new TypeError('Cannot call a class as a function')},de=function(){function e(e,t){for(var o,n=0;n<t.length;n++)o=t[n],o.enumerable=o.enumerable||!1,o.configurable=!0,'value'in o&&(o.writable=!0),Object.defineProperty(e,o.key,o)}return function(t,o,n){return o&&e(t.prototype,o),n&&e(t,n),t}}(),ae=function(e,t,o){return t in e?Object.defineProperty(e,t,{value:o,enumerable:!0,configurable:!0,writable:!0}):e[t]=o,e},le=Object.assign||function(e){for(var t,o=1;o<arguments.length;o++)for(var n in t=arguments[o],t)Object.prototype.hasOwnProperty.call(t,n)&&(e[n]=t[n]);return e},fe=te&&/Firefox/i.test(navigator.userAgent),me=['auto-start','auto','auto-end','top-start','top','top-end','right-start','right','right-end','bottom-end','bottom','bottom-start','left-end','left','left-start'],he=me.slice(3),ce={FLIP:'flip',CLOCKWISE:'clockwise',COUNTERCLOCKWISE:'counterclockwise'},ge=function(){function t(o,n){var i=this,r=2<arguments.length&&void 0!==arguments[2]?arguments[2]:{};se(this,t),this.scheduleUpdate=function(){return requestAnimationFrame(i.update)},this.update=ie(this.update.bind(this)),this.options=le({},t.Defaults,r),this.state={isDestroyed:!1,isCreated:!1,scrollParents:[]},this.reference=o&&o.jquery?o[0]:o,this.popper=n&&n.jquery?n[0]:n,this.options.modifiers={},Object.keys(le({},t.Defaults.modifiers,r.modifiers)).forEach(function(e){i.options.modifiers[e]=le({},t.Defaults.modifiers[e]||{},r.modifiers?r.modifiers[e]:{})}),this.modifiers=Object.keys(this.options.modifiers).map(function(e){return le({name:e},i.options.modifiers[e])}).sort(function(e,t){return e.order-t.order}),this.modifiers.forEach(function(t){t.enabled&&e(t.onLoad)&&t.onLoad(i.reference,i.popper,i.options,t,i.state)}),this.update();var p=this.options.eventsEnabled;p&&this.enableEventListeners(),this.state.eventsEnabled=p}return de(t,[{key:'update',value:function(){return k.call(this)}},{key:'destroy',value:function(){return H.call(this)}},{key:'enableEventListeners',value:function(){return I.call(this)}},{key:'disableEventListeners',value:function(){return U.call(this)}}]),t}();return ge.Utils=('undefined'==typeof window?global:window).PopperUtils,ge.placements=me,ge.Defaults={placement:'bottom',positionFixed:!1,eventsEnabled:!0,removeOnDestroy:!1,onCreate:function(){},onUpdate:function(){},modifiers:{shift:{order:100,enabled:!0,fn:function(e){var t=e.placement,o=t.split('-')[0],n=t.split('-')[1];if(n){var i=e.offsets,r=i.reference,p=i.popper,s=-1!==['bottom','top'].indexOf(o),d=s?'left':'top',a=s?'width':'height',l={start:ae({},d,r[d]),end:ae({},d,r[d]+r[a]-p[a])};e.offsets.popper=le({},p,l[n])}return e}},offset:{order:200,enabled:!0,fn:J,offset:0},preventOverflow:{order:300,enabled:!0,fn:function(e,t){var o=t.boundariesElement||p(e.instance.popper);e.instance.reference===o&&(o=p(o));var n=B('transform'),i=e.instance.popper.style,r=i.top,s=i.left,d=i[n];i.top='',i.left='',i[n]='';var a=v(e.instance.popper,e.instance.reference,t.padding,o,e.positionFixed);i.top=r,i.left=s,i[n]=d,t.boundaries=a;var l=t.priority,f=e.offsets.popper,m={primary:function(e){var o=f[e];return f[e]<a[e]&&!t.escapeWithReference&&(o=ee(f[e],a[e])),ae({},e,o)},secondary:function(e){var o='right'===e?'left':'top',n=f[o];return f[e]>a[e]&&!t.escapeWithReference&&(n=Q(f[o],a[e]-('right'===e?f.width:f.height))),ae({},o,n)}};return l.forEach(function(e){var t=-1===['left','top'].indexOf(e)?'secondary':'primary';f=le({},f,m[t](e))}),e.offsets.popper=f,e},priority:['left','right','top','bottom'],padding:5,boundariesElement:'scrollParent'},keepTogether:{order:400,enabled:!0,fn:function(e){var t=e.offsets,o=t.popper,n=t.reference,i=e.placement.split('-')[0],r=Z,p=-1!==['top','bottom'].indexOf(i),s=p?'right':'bottom',d=p?'left':'top',a=p?'width':'height';return o[s]<r(n[d])&&(e.offsets.popper[d]=r(n[d])-o[a]),o[d]>r(n[s])&&(e.offsets.popper[d]=r(n[s])),e}},arrow:{order:500,enabled:!0,fn:function(e,o){var n;if(!K(e.instance.modifiers,'arrow','keepTogether'))return e;var i=o.element;if('string'==typeof i){if(i=e.instance.popper.querySelector(i),!i)return e;}else if(!e.instance.popper.contains(i))return console.warn('WARNING: `arrow.element` must be child of its popper element!'),e;var r=e.placement.split('-')[0],p=e.offsets,s=p.popper,d=p.reference,a=-1!==['left','right'].indexOf(r),l=a?'height':'width',f=a?'Top':'Left',m=f.toLowerCase(),h=a?'left':'top',c=a?'bottom':'right',u=S(i)[l];d[c]-u<s[m]&&(e.offsets.popper[m]-=s[m]-(d[c]-u)),d[m]+u>s[c]&&(e.offsets.popper[m]+=d[m]+u-s[c]),e.offsets.popper=g(e.offsets.popper);var b=d[m]+d[l]/2-u/2,w=t(e.instance.popper),y=parseFloat(w['margin'+f],10),E=parseFloat(w['border'+f+'Width'],10),v=b-e.offsets.popper[m]-y-E;return v=ee(Q(s[l]-u,v),0),e.arrowElement=i,e.offsets.arrow=(n={},ae(n,m,$(v)),ae(n,h,''),n),e},element:'[x-arrow]'},flip:{order:600,enabled:!0,fn:function(e,t){if(W(e.instance.modifiers,'inner'))return e;if(e.flipped&&e.placement===e.originalPlacement)return e;var o=v(e.instance.popper,e.instance.reference,t.padding,t.boundariesElement,e.positionFixed),n=e.placement.split('-')[0],i=T(n),r=e.placement.split('-')[1]||'',p=[];switch(t.behavior){case ce.FLIP:p=[n,i];break;case ce.CLOCKWISE:p=G(n);break;case ce.COUNTERCLOCKWISE:p=G(n,!0);break;default:p=t.behavior;}return p.forEach(function(s,d){if(n!==s||p.length===d+1)return e;n=e.placement.split('-')[0],i=T(n);var a=e.offsets.popper,l=e.offsets.reference,f=Z,m='left'===n&&f(a.right)>f(l.left)||'right'===n&&f(a.left)<f(l.right)||'top'===n&&f(a.bottom)>f(l.top)||'bottom'===n&&f(a.top)<f(l.bottom),h=f(a.left)<f(o.left),c=f(a.right)>f(o.right),g=f(a.top)<f(o.top),u=f(a.bottom)>f(o.bottom),b='left'===n&&h||'right'===n&&c||'top'===n&&g||'bottom'===n&&u,w=-1!==['top','bottom'].indexOf(n),y=!!t.flipVariations&&(w&&'start'===r&&h||w&&'end'===r&&c||!w&&'start'===r&&g||!w&&'end'===r&&u),E=!!t.flipVariationsByContent&&(w&&'start'===r&&c||w&&'end'===r&&h||!w&&'start'===r&&u||!w&&'end'===r&&g),v=y||E;(m||b||v)&&(e.flipped=!0,(m||b)&&(n=p[d+1]),v&&(r=z(r)),e.placement=n+(r?'-'+r:''),e.offsets.popper=le({},e.offsets.popper,C(e.instance.popper,e.offsets.reference,e.placement)),e=P(e.instance.modifiers,e,'flip'))}),e},behavior:'flip',padding:5,boundariesElement:'viewport',flipVariations:!1,flipVariationsByContent:!1},inner:{order:700,enabled:!1,fn:function(e){var t=e.placement,o=t.split('-')[0],n=e.offsets,i=n.popper,r=n.reference,p=-1!==['left','right'].indexOf(o),s=-1===['top','left'].indexOf(o);return i[p?'left':'top']=r[o]-(s?i[p?'width':'height']:0),e.placement=T(t),e.offsets.popper=g(i),e}},hide:{order:800,enabled:!0,fn:function(e){if(!K(e.instance.modifiers,'hide','preventOverflow'))return e;var t=e.offsets.reference,o=D(e.instance.modifiers,function(e){return'preventOverflow'===e.name}).boundaries;if(t.bottom<o.top||t.left>o.right||t.top>o.bottom||t.right<o.left){if(!0===e.hide)return e;e.hide=!0,e.attributes['x-out-of-boundaries']=''}else{if(!1===e.hide)return e;e.hide=!1,e.attributes['x-out-of-boundaries']=!1}return e}},computeStyle:{order:850,enabled:!0,fn:function(e,t){var o=t.x,n=t.y,i=e.offsets.popper,r=D(e.instance.modifiers,function(e){return'applyStyle'===e.name}).gpuAcceleration;void 0!==r&&console.warn('WARNING: `gpuAcceleration` option moved to `computeStyle` modifier and will not be supported in future versions of Popper.js!');var s,d,a=void 0===r?t.gpuAcceleration:r,l=p(e.instance.popper),f=u(l),m={position:i.position},h=q(e,2>window.devicePixelRatio||!fe),c='bottom'===o?'top':'bottom',g='right'===n?'left':'right',b=B('transform');if(d='bottom'==c?'HTML'===l.nodeName?-l.clientHeight+h.bottom:-f.height+h.bottom:h.top,s='right'==g?'HTML'===l.nodeName?-l.clientWidth+h.right:-f.width+h.right:h.left,a&&b)m[b]='translate3d('+s+'px, '+d+'px, 0)',m[c]=0,m[g]=0,m.willChange='transform';else{var w='bottom'==c?-1:1,y='right'==g?-1:1;m[c]=d*w,m[g]=s*y,m.willChange=c+', '+g}var E={"x-placement":e.placement};return e.attributes=le({},E,e.attributes),e.styles=le({},m,e.styles),e.arrowStyles=le({},e.offsets.arrow,e.arrowStyles),e},gpuAcceleration:!0,x:'bottom',y:'right'},applyStyle:{order:900,enabled:!0,fn:function(e){return V(e.instance.popper,e.styles),j(e.instance.popper,e.attributes),e.arrowElement&&Object.keys(e.arrowStyles).length&&V(e.arrowElement,e.arrowStyles),e},onLoad:function(e,t,o,n,i){var r=L(i,t,e,o.positionFixed),p=O(o.placement,r,t,e,o.modifiers.flip.boundariesElement,o.modifiers.flip.padding);return t.setAttribute('x-placement',p),V(t,{position:o.positionFixed?'fixed':'absolute'}),o},gpuAcceleration:void 0}}},ge});
//# sourceMappingURL=popper.min.js.map
/*!
  * Bootstrap v4.4.1 (https://getbootstrap.com/)
  * Copyright 2011-2019 The Bootstrap Authors (https://github.com/twbs/bootstrap/graphs/contributors)
  * Licensed under MIT (https://github.com/twbs/bootstrap/blob/master/LICENSE)
  */
!function(t,e){"object"==typeof exports&&"undefined"!=typeof module?e(exports,require("jquery"),require("popper.js")):"function"==typeof define&&define.amd?define(["exports","jquery","popper.js"],e):e((t=t||self).bootstrap={},t.jQuery,t.Popper)}(this,function(t,g,u){"use strict";function i(t,e){for(var n=0;n<e.length;n++){var i=e[n];i.enumerable=i.enumerable||!1,i.configurable=!0,"value"in i&&(i.writable=!0),Object.defineProperty(t,i.key,i)}}function s(t,e,n){return e&&i(t.prototype,e),n&&i(t,n),t}function e(e,t){var n=Object.keys(e);if(Object.getOwnPropertySymbols){var i=Object.getOwnPropertySymbols(e);t&&(i=i.filter(function(t){return Object.getOwnPropertyDescriptor(e,t).enumerable})),n.push.apply(n,i)}return n}function l(o){for(var t=1;t<arguments.length;t++){var r=null!=arguments[t]?arguments[t]:{};t%2?e(Object(r),!0).forEach(function(t){var e,n,i;e=o,i=r[n=t],n in e?Object.defineProperty(e,n,{value:i,enumerable:!0,configurable:!0,writable:!0}):e[n]=i}):Object.getOwnPropertyDescriptors?Object.defineProperties(o,Object.getOwnPropertyDescriptors(r)):e(Object(r)).forEach(function(t){Object.defineProperty(o,t,Object.getOwnPropertyDescriptor(r,t))})}return o}g=g&&g.hasOwnProperty("default")?g.default:g,u=u&&u.hasOwnProperty("default")?u.default:u;var n="transitionend";function o(t){var e=this,n=!1;return g(this).one(_.TRANSITION_END,function(){n=!0}),setTimeout(function(){n||_.triggerTransitionEnd(e)},t),this}var _={TRANSITION_END:"bsTransitionEnd",getUID:function(t){for(;t+=~~(1e6*Math.random()),document.getElementById(t););return t},getSelectorFromElement:function(t){var e=t.getAttribute("data-target");if(!e||"#"===e){var n=t.getAttribute("href");e=n&&"#"!==n?n.trim():""}try{return document.querySelector(e)?e:null}catch(t){return null}},getTransitionDurationFromElement:function(t){if(!t)return 0;var e=g(t).css("transition-duration"),n=g(t).css("transition-delay"),i=parseFloat(e),o=parseFloat(n);return i||o?(e=e.split(",")[0],n=n.split(",")[0],1e3*(parseFloat(e)+parseFloat(n))):0},reflow:function(t){return t.offsetHeight},triggerTransitionEnd:function(t){g(t).trigger(n)},supportsTransitionEnd:function(){return Boolean(n)},isElement:function(t){return(t[0]||t).nodeType},typeCheckConfig:function(t,e,n){for(var i in n)if(Object.prototype.hasOwnProperty.call(n,i)){var o=n[i],r=e[i],s=r&&_.isElement(r)?"element":(a=r,{}.toString.call(a).match(/\s([a-z]+)/i)[1].toLowerCase());if(!new RegExp(o).test(s))throw new Error(t.toUpperCase()+': Option "'+i+'" provided type "'+s+'" but expected type "'+o+'".')}var a},findShadowRoot:function(t){if(!document.documentElement.attachShadow)return null;if("function"!=typeof t.getRootNode)return t instanceof ShadowRoot?t:t.parentNode?_.findShadowRoot(t.parentNode):null;var e=t.getRootNode();return e instanceof ShadowRoot?e:null},jQueryDetection:function(){if("undefined"==typeof g)throw new TypeError("Bootstrap's JavaScript requires jQuery. jQuery must be included before Bootstrap's JavaScript.");var t=g.fn.jquery.split(" ")[0].split(".");if(t[0]<2&&t[1]<9||1===t[0]&&9===t[1]&&t[2]<1||4<=t[0])throw new Error("Bootstrap's JavaScript requires at least jQuery v1.9.1 but less than v4.0.0")}};_.jQueryDetection(),g.fn.emulateTransitionEnd=o,g.event.special[_.TRANSITION_END]={bindType:n,delegateType:n,handle:function(t){if(g(t.target).is(this))return t.handleObj.handler.apply(this,arguments)}};var r="alert",a="bs.alert",c="."+a,h=g.fn[r],f={CLOSE:"close"+c,CLOSED:"closed"+c,CLICK_DATA_API:"click"+c+".data-api"},d="alert",m="fade",p="show",v=function(){function i(t){this._element=t}var t=i.prototype;return t.close=function(t){var e=this._element;t&&(e=this._getRootElement(t)),this._triggerCloseEvent(e).isDefaultPrevented()||this._removeElement(e)},t.dispose=function(){g.removeData(this._element,a),this._element=null},t._getRootElement=function(t){var e=_.getSelectorFromElement(t),n=!1;return e&&(n=document.querySelector(e)),n=n||g(t).closest("."+d)[0]},t._triggerCloseEvent=function(t){var e=g.Event(f.CLOSE);return g(t).trigger(e),e},t._removeElement=function(e){var n=this;if(g(e).removeClass(p),g(e).hasClass(m)){var t=_.getTransitionDurationFromElement(e);g(e).one(_.TRANSITION_END,function(t){return n._destroyElement(e,t)}).emulateTransitionEnd(t)}else this._destroyElement(e)},t._destroyElement=function(t){g(t).detach().trigger(f.CLOSED).remove()},i._jQueryInterface=function(n){return this.each(function(){var t=g(this),e=t.data(a);e||(e=new i(this),t.data(a,e)),"close"===n&&e[n](this)})},i._handleDismiss=function(e){return function(t){t&&t.preventDefault(),e.close(this)}},s(i,null,[{key:"VERSION",get:function(){return"4.4.1"}}]),i}();g(document).on(f.CLICK_DATA_API,'[data-dismiss="alert"]',v._handleDismiss(new v)),g.fn[r]=v._jQueryInterface,g.fn[r].Constructor=v,g.fn[r].noConflict=function(){return g.fn[r]=h,v._jQueryInterface};var y="button",E="bs.button",C="."+E,T=".data-api",b=g.fn[y],S="active",D="btn",I="focus",w='[data-toggle^="button"]',A='[data-toggle="buttons"]',N='[data-toggle="button"]',O='[data-toggle="buttons"] .btn',k='input:not([type="hidden"])',P=".active",L=".btn",j={CLICK_DATA_API:"click"+C+T,FOCUS_BLUR_DATA_API:"focus"+C+T+" blur"+C+T,LOAD_DATA_API:"load"+C+T},H=function(){function n(t){this._element=t}var t=n.prototype;return t.toggle=function(){var t=!0,e=!0,n=g(this._element).closest(A)[0];if(n){var i=this._element.querySelector(k);if(i){if("radio"===i.type)if(i.checked&&this._element.classList.contains(S))t=!1;else{var o=n.querySelector(P);o&&g(o).removeClass(S)}else"checkbox"===i.type?"LABEL"===this._element.tagName&&i.checked===this._element.classList.contains(S)&&(t=!1):t=!1;t&&(i.checked=!this._element.classList.contains(S),g(i).trigger("change")),i.focus(),e=!1}}this._element.hasAttribute("disabled")||this._element.classList.contains("disabled")||(e&&this._element.setAttribute("aria-pressed",!this._element.classList.contains(S)),t&&g(this._element).toggleClass(S))},t.dispose=function(){g.removeData(this._element,E),this._element=null},n._jQueryInterface=function(e){return this.each(function(){var t=g(this).data(E);t||(t=new n(this),g(this).data(E,t)),"toggle"===e&&t[e]()})},s(n,null,[{key:"VERSION",get:function(){return"4.4.1"}}]),n}();g(document).on(j.CLICK_DATA_API,w,function(t){var e=t.target;if(g(e).hasClass(D)||(e=g(e).closest(L)[0]),!e||e.hasAttribute("disabled")||e.classList.contains("disabled"))t.preventDefault();else{var n=e.querySelector(k);if(n&&(n.hasAttribute("disabled")||n.classList.contains("disabled")))return void t.preventDefault();H._jQueryInterface.call(g(e),"toggle")}}).on(j.FOCUS_BLUR_DATA_API,w,function(t){var e=g(t.target).closest(L)[0];g(e).toggleClass(I,/^focus(in)?$/.test(t.type))}),g(window).on(j.LOAD_DATA_API,function(){for(var t=[].slice.call(document.querySelectorAll(O)),e=0,n=t.length;e<n;e++){var i=t[e],o=i.querySelector(k);o.checked||o.hasAttribute("checked")?i.classList.add(S):i.classList.remove(S)}for(var r=0,s=(t=[].slice.call(document.querySelectorAll(N))).length;r<s;r++){var a=t[r];"true"===a.getAttribute("aria-pressed")?a.classList.add(S):a.classList.remove(S)}}),g.fn[y]=H._jQueryInterface,g.fn[y].Constructor=H,g.fn[y].noConflict=function(){return g.fn[y]=b,H._jQueryInterface};var R="carousel",x="bs.carousel",F="."+x,U=".data-api",W=g.fn[R],q={interval:5e3,keyboard:!0,slide:!1,pause:"hover",wrap:!0,touch:!0},M={interval:"(number|boolean)",keyboard:"boolean",slide:"(boolean|string)",pause:"(string|boolean)",wrap:"boolean",touch:"boolean"},K="next",Q="prev",B="left",V="right",Y={SLIDE:"slide"+F,SLID:"slid"+F,KEYDOWN:"keydown"+F,MOUSEENTER:"mouseenter"+F,MOUSELEAVE:"mouseleave"+F,TOUCHSTART:"touchstart"+F,TOUCHMOVE:"touchmove"+F,TOUCHEND:"touchend"+F,POINTERDOWN:"pointerdown"+F,POINTERUP:"pointerup"+F,DRAG_START:"dragstart"+F,LOAD_DATA_API:"load"+F+U,CLICK_DATA_API:"click"+F+U},z="carousel",X="active",$="slide",G="carousel-item-right",J="carousel-item-left",Z="carousel-item-next",tt="carousel-item-prev",et="pointer-event",nt=".active",it=".active.carousel-item",ot=".carousel-item",rt=".carousel-item img",st=".carousel-item-next, .carousel-item-prev",at=".carousel-indicators",lt="[data-slide], [data-slide-to]",ct='[data-ride="carousel"]',ht={TOUCH:"touch",PEN:"pen"},ut=function(){function r(t,e){this._items=null,this._interval=null,this._activeElement=null,this._isPaused=!1,this._isSliding=!1,this.touchTimeout=null,this.touchStartX=0,this.touchDeltaX=0,this._config=this._getConfig(e),this._element=t,this._indicatorsElement=this._element.querySelector(at),this._touchSupported="ontouchstart"in document.documentElement||0<navigator.maxTouchPoints,this._pointerEvent=Boolean(window.PointerEvent||window.MSPointerEvent),this._addEventListeners()}var t=r.prototype;return t.next=function(){this._isSliding||this._slide(K)},t.nextWhenVisible=function(){!document.hidden&&g(this._element).is(":visible")&&"hidden"!==g(this._element).css("visibility")&&this.next()},t.prev=function(){this._isSliding||this._slide(Q)},t.pause=function(t){t||(this._isPaused=!0),this._element.querySelector(st)&&(_.triggerTransitionEnd(this._element),this.cycle(!0)),clearInterval(this._interval),this._interval=null},t.cycle=function(t){t||(this._isPaused=!1),this._interval&&(clearInterval(this._interval),this._interval=null),this._config.interval&&!this._isPaused&&(this._interval=setInterval((document.visibilityState?this.nextWhenVisible:this.next).bind(this),this._config.interval))},t.to=function(t){var e=this;this._activeElement=this._element.querySelector(it);var n=this._getItemIndex(this._activeElement);if(!(t>this._items.length-1||t<0))if(this._isSliding)g(this._element).one(Y.SLID,function(){return e.to(t)});else{if(n===t)return this.pause(),void this.cycle();var i=n<t?K:Q;this._slide(i,this._items[t])}},t.dispose=function(){g(this._element).off(F),g.removeData(this._element,x),this._items=null,this._config=null,this._element=null,this._interval=null,this._isPaused=null,this._isSliding=null,this._activeElement=null,this._indicatorsElement=null},t._getConfig=function(t){return t=l({},q,{},t),_.typeCheckConfig(R,t,M),t},t._handleSwipe=function(){var t=Math.abs(this.touchDeltaX);if(!(t<=40)){var e=t/this.touchDeltaX;(this.touchDeltaX=0)<e&&this.prev(),e<0&&this.next()}},t._addEventListeners=function(){var e=this;this._config.keyboard&&g(this._element).on(Y.KEYDOWN,function(t){return e._keydown(t)}),"hover"===this._config.pause&&g(this._element).on(Y.MOUSEENTER,function(t){return e.pause(t)}).on(Y.MOUSELEAVE,function(t){return e.cycle(t)}),this._config.touch&&this._addTouchEventListeners()},t._addTouchEventListeners=function(){var e=this;if(this._touchSupported){var n=function(t){e._pointerEvent&&ht[t.originalEvent.pointerType.toUpperCase()]?e.touchStartX=t.originalEvent.clientX:e._pointerEvent||(e.touchStartX=t.originalEvent.touches[0].clientX)},i=function(t){e._pointerEvent&&ht[t.originalEvent.pointerType.toUpperCase()]&&(e.touchDeltaX=t.originalEvent.clientX-e.touchStartX),e._handleSwipe(),"hover"===e._config.pause&&(e.pause(),e.touchTimeout&&clearTimeout(e.touchTimeout),e.touchTimeout=setTimeout(function(t){return e.cycle(t)},500+e._config.interval))};g(this._element.querySelectorAll(rt)).on(Y.DRAG_START,function(t){return t.preventDefault()}),this._pointerEvent?(g(this._element).on(Y.POINTERDOWN,function(t){return n(t)}),g(this._element).on(Y.POINTERUP,function(t){return i(t)}),this._element.classList.add(et)):(g(this._element).on(Y.TOUCHSTART,function(t){return n(t)}),g(this._element).on(Y.TOUCHMOVE,function(t){return function(t){t.originalEvent.touches&&1<t.originalEvent.touches.length?e.touchDeltaX=0:e.touchDeltaX=t.originalEvent.touches[0].clientX-e.touchStartX}(t)}),g(this._element).on(Y.TOUCHEND,function(t){return i(t)}))}},t._keydown=function(t){if(!/input|textarea/i.test(t.target.tagName))switch(t.which){case 37:t.preventDefault(),this.prev();break;case 39:t.preventDefault(),this.next()}},t._getItemIndex=function(t){return this._items=t&&t.parentNode?[].slice.call(t.parentNode.querySelectorAll(ot)):[],this._items.indexOf(t)},t._getItemByDirection=function(t,e){var n=t===K,i=t===Q,o=this._getItemIndex(e),r=this._items.length-1;if((i&&0===o||n&&o===r)&&!this._config.wrap)return e;var s=(o+(t===Q?-1:1))%this._items.length;return-1==s?this._items[this._items.length-1]:this._items[s]},t._triggerSlideEvent=function(t,e){var n=this._getItemIndex(t),i=this._getItemIndex(this._element.querySelector(it)),o=g.Event(Y.SLIDE,{relatedTarget:t,direction:e,from:i,to:n});return g(this._element).trigger(o),o},t._setActiveIndicatorElement=function(t){if(this._indicatorsElement){var e=[].slice.call(this._indicatorsElement.querySelectorAll(nt));g(e).removeClass(X);var n=this._indicatorsElement.children[this._getItemIndex(t)];n&&g(n).addClass(X)}},t._slide=function(t,e){var n,i,o,r=this,s=this._element.querySelector(it),a=this._getItemIndex(s),l=e||s&&this._getItemByDirection(t,s),c=this._getItemIndex(l),h=Boolean(this._interval);if(o=t===K?(n=J,i=Z,B):(n=G,i=tt,V),l&&g(l).hasClass(X))this._isSliding=!1;else if(!this._triggerSlideEvent(l,o).isDefaultPrevented()&&s&&l){this._isSliding=!0,h&&this.pause(),this._setActiveIndicatorElement(l);var u=g.Event(Y.SLID,{relatedTarget:l,direction:o,from:a,to:c});if(g(this._element).hasClass($)){g(l).addClass(i),_.reflow(l),g(s).addClass(n),g(l).addClass(n);var f=parseInt(l.getAttribute("data-interval"),10);f?(this._config.defaultInterval=this._config.defaultInterval||this._config.interval,this._config.interval=f):this._config.interval=this._config.defaultInterval||this._config.interval;var d=_.getTransitionDurationFromElement(s);g(s).one(_.TRANSITION_END,function(){g(l).removeClass(n+" "+i).addClass(X),g(s).removeClass(X+" "+i+" "+n),r._isSliding=!1,setTimeout(function(){return g(r._element).trigger(u)},0)}).emulateTransitionEnd(d)}else g(s).removeClass(X),g(l).addClass(X),this._isSliding=!1,g(this._element).trigger(u);h&&this.cycle()}},r._jQueryInterface=function(i){return this.each(function(){var t=g(this).data(x),e=l({},q,{},g(this).data());"object"==typeof i&&(e=l({},e,{},i));var n="string"==typeof i?i:e.slide;if(t||(t=new r(this,e),g(this).data(x,t)),"number"==typeof i)t.to(i);else if("string"==typeof n){if("undefined"==typeof t[n])throw new TypeError('No method named "'+n+'"');t[n]()}else e.interval&&e.ride&&(t.pause(),t.cycle())})},r._dataApiClickHandler=function(t){var e=_.getSelectorFromElement(this);if(e){var n=g(e)[0];if(n&&g(n).hasClass(z)){var i=l({},g(n).data(),{},g(this).data()),o=this.getAttribute("data-slide-to");o&&(i.interval=!1),r._jQueryInterface.call(g(n),i),o&&g(n).data(x).to(o),t.preventDefault()}}},s(r,null,[{key:"VERSION",get:function(){return"4.4.1"}},{key:"Default",get:function(){return q}}]),r}();g(document).on(Y.CLICK_DATA_API,lt,ut._dataApiClickHandler),g(window).on(Y.LOAD_DATA_API,function(){for(var t=[].slice.call(document.querySelectorAll(ct)),e=0,n=t.length;e<n;e++){var i=g(t[e]);ut._jQueryInterface.call(i,i.data())}}),g.fn[R]=ut._jQueryInterface,g.fn[R].Constructor=ut,g.fn[R].noConflict=function(){return g.fn[R]=W,ut._jQueryInterface};var ft="collapse",dt="bs.collapse",gt="."+dt,_t=g.fn[ft],mt={toggle:!0,parent:""},pt={toggle:"boolean",parent:"(string|element)"},vt={SHOW:"show"+gt,SHOWN:"shown"+gt,HIDE:"hide"+gt,HIDDEN:"hidden"+gt,CLICK_DATA_API:"click"+gt+".data-api"},yt="show",Et="collapse",Ct="collapsing",Tt="collapsed",bt="width",St="height",Dt=".show, .collapsing",It='[data-toggle="collapse"]',wt=function(){function a(e,t){this._isTransitioning=!1,this._element=e,this._config=this._getConfig(t),this._triggerArray=[].slice.call(document.querySelectorAll('[data-toggle="collapse"][href="#'+e.id+'"],[data-toggle="collapse"][data-target="#'+e.id+'"]'));for(var n=[].slice.call(document.querySelectorAll(It)),i=0,o=n.length;i<o;i++){var r=n[i],s=_.getSelectorFromElement(r),a=[].slice.call(document.querySelectorAll(s)).filter(function(t){return t===e});null!==s&&0<a.length&&(this._selector=s,this._triggerArray.push(r))}this._parent=this._config.parent?this._getParent():null,this._config.parent||this._addAriaAndCollapsedClass(this._element,this._triggerArray),this._config.toggle&&this.toggle()}var t=a.prototype;return t.toggle=function(){g(this._element).hasClass(yt)?this.hide():this.show()},t.show=function(){var t,e,n=this;if(!this._isTransitioning&&!g(this._element).hasClass(yt)&&(this._parent&&0===(t=[].slice.call(this._parent.querySelectorAll(Dt)).filter(function(t){return"string"==typeof n._config.parent?t.getAttribute("data-parent")===n._config.parent:t.classList.contains(Et)})).length&&(t=null),!(t&&(e=g(t).not(this._selector).data(dt))&&e._isTransitioning))){var i=g.Event(vt.SHOW);if(g(this._element).trigger(i),!i.isDefaultPrevented()){t&&(a._jQueryInterface.call(g(t).not(this._selector),"hide"),e||g(t).data(dt,null));var o=this._getDimension();g(this._element).removeClass(Et).addClass(Ct),this._element.style[o]=0,this._triggerArray.length&&g(this._triggerArray).removeClass(Tt).attr("aria-expanded",!0),this.setTransitioning(!0);var r="scroll"+(o[0].toUpperCase()+o.slice(1)),s=_.getTransitionDurationFromElement(this._element);g(this._element).one(_.TRANSITION_END,function(){g(n._element).removeClass(Ct).addClass(Et).addClass(yt),n._element.style[o]="",n.setTransitioning(!1),g(n._element).trigger(vt.SHOWN)}).emulateTransitionEnd(s),this._element.style[o]=this._element[r]+"px"}}},t.hide=function(){var t=this;if(!this._isTransitioning&&g(this._element).hasClass(yt)){var e=g.Event(vt.HIDE);if(g(this._element).trigger(e),!e.isDefaultPrevented()){var n=this._getDimension();this._element.style[n]=this._element.getBoundingClientRect()[n]+"px",_.reflow(this._element),g(this._element).addClass(Ct).removeClass(Et).removeClass(yt);var i=this._triggerArray.length;if(0<i)for(var o=0;o<i;o++){var r=this._triggerArray[o],s=_.getSelectorFromElement(r);if(null!==s)g([].slice.call(document.querySelectorAll(s))).hasClass(yt)||g(r).addClass(Tt).attr("aria-expanded",!1)}this.setTransitioning(!0);this._element.style[n]="";var a=_.getTransitionDurationFromElement(this._element);g(this._element).one(_.TRANSITION_END,function(){t.setTransitioning(!1),g(t._element).removeClass(Ct).addClass(Et).trigger(vt.HIDDEN)}).emulateTransitionEnd(a)}}},t.setTransitioning=function(t){this._isTransitioning=t},t.dispose=function(){g.removeData(this._element,dt),this._config=null,this._parent=null,this._element=null,this._triggerArray=null,this._isTransitioning=null},t._getConfig=function(t){return(t=l({},mt,{},t)).toggle=Boolean(t.toggle),_.typeCheckConfig(ft,t,pt),t},t._getDimension=function(){return g(this._element).hasClass(bt)?bt:St},t._getParent=function(){var t,n=this;_.isElement(this._config.parent)?(t=this._config.parent,"undefined"!=typeof this._config.parent.jquery&&(t=this._config.parent[0])):t=document.querySelector(this._config.parent);var e='[data-toggle="collapse"][data-parent="'+this._config.parent+'"]',i=[].slice.call(t.querySelectorAll(e));return g(i).each(function(t,e){n._addAriaAndCollapsedClass(a._getTargetFromElement(e),[e])}),t},t._addAriaAndCollapsedClass=function(t,e){var n=g(t).hasClass(yt);e.length&&g(e).toggleClass(Tt,!n).attr("aria-expanded",n)},a._getTargetFromElement=function(t){var e=_.getSelectorFromElement(t);return e?document.querySelector(e):null},a._jQueryInterface=function(i){return this.each(function(){var t=g(this),e=t.data(dt),n=l({},mt,{},t.data(),{},"object"==typeof i&&i?i:{});if(!e&&n.toggle&&/show|hide/.test(i)&&(n.toggle=!1),e||(e=new a(this,n),t.data(dt,e)),"string"==typeof i){if("undefined"==typeof e[i])throw new TypeError('No method named "'+i+'"');e[i]()}})},s(a,null,[{key:"VERSION",get:function(){return"4.4.1"}},{key:"Default",get:function(){return mt}}]),a}();g(document).on(vt.CLICK_DATA_API,It,function(t){"A"===t.currentTarget.tagName&&t.preventDefault();var n=g(this),e=_.getSelectorFromElement(this),i=[].slice.call(document.querySelectorAll(e));g(i).each(function(){var t=g(this),e=t.data(dt)?"toggle":n.data();wt._jQueryInterface.call(t,e)})}),g.fn[ft]=wt._jQueryInterface,g.fn[ft].Constructor=wt,g.fn[ft].noConflict=function(){return g.fn[ft]=_t,wt._jQueryInterface};var At="dropdown",Nt="bs.dropdown",Ot="."+Nt,kt=".data-api",Pt=g.fn[At],Lt=new RegExp("38|40|27"),jt={HIDE:"hide"+Ot,HIDDEN:"hidden"+Ot,SHOW:"show"+Ot,SHOWN:"shown"+Ot,CLICK:"click"+Ot,CLICK_DATA_API:"click"+Ot+kt,KEYDOWN_DATA_API:"keydown"+Ot+kt,KEYUP_DATA_API:"keyup"+Ot+kt},Ht="disabled",Rt="show",xt="dropup",Ft="dropright",Ut="dropleft",Wt="dropdown-menu-right",qt="position-static",Mt='[data-toggle="dropdown"]',Kt=".dropdown form",Qt=".dropdown-menu",Bt=".navbar-nav",Vt=".dropdown-menu .dropdown-item:not(.disabled):not(:disabled)",Yt="top-start",zt="top-end",Xt="bottom-start",$t="bottom-end",Gt="right-start",Jt="left-start",Zt={offset:0,flip:!0,boundary:"scrollParent",reference:"toggle",display:"dynamic",popperConfig:null},te={offset:"(number|string|function)",flip:"boolean",boundary:"(string|element)",reference:"(string|element)",display:"string",popperConfig:"(null|object)"},ee=function(){function c(t,e){this._element=t,this._popper=null,this._config=this._getConfig(e),this._menu=this._getMenuElement(),this._inNavbar=this._detectNavbar(),this._addEventListeners()}var t=c.prototype;return t.toggle=function(){if(!this._element.disabled&&!g(this._element).hasClass(Ht)){var t=g(this._menu).hasClass(Rt);c._clearMenus(),t||this.show(!0)}},t.show=function(t){if(void 0===t&&(t=!1),!(this._element.disabled||g(this._element).hasClass(Ht)||g(this._menu).hasClass(Rt))){var e={relatedTarget:this._element},n=g.Event(jt.SHOW,e),i=c._getParentFromElement(this._element);if(g(i).trigger(n),!n.isDefaultPrevented()){if(!this._inNavbar&&t){if("undefined"==typeof u)throw new TypeError("Bootstrap's dropdowns require Popper.js (https://popper.js.org/)");var o=this._element;"parent"===this._config.reference?o=i:_.isElement(this._config.reference)&&(o=this._config.reference,"undefined"!=typeof this._config.reference.jquery&&(o=this._config.reference[0])),"scrollParent"!==this._config.boundary&&g(i).addClass(qt),this._popper=new u(o,this._menu,this._getPopperConfig())}"ontouchstart"in document.documentElement&&0===g(i).closest(Bt).length&&g(document.body).children().on("mouseover",null,g.noop),this._element.focus(),this._element.setAttribute("aria-expanded",!0),g(this._menu).toggleClass(Rt),g(i).toggleClass(Rt).trigger(g.Event(jt.SHOWN,e))}}},t.hide=function(){if(!this._element.disabled&&!g(this._element).hasClass(Ht)&&g(this._menu).hasClass(Rt)){var t={relatedTarget:this._element},e=g.Event(jt.HIDE,t),n=c._getParentFromElement(this._element);g(n).trigger(e),e.isDefaultPrevented()||(this._popper&&this._popper.destroy(),g(this._menu).toggleClass(Rt),g(n).toggleClass(Rt).trigger(g.Event(jt.HIDDEN,t)))}},t.dispose=function(){g.removeData(this._element,Nt),g(this._element).off(Ot),this._element=null,(this._menu=null)!==this._popper&&(this._popper.destroy(),this._popper=null)},t.update=function(){this._inNavbar=this._detectNavbar(),null!==this._popper&&this._popper.scheduleUpdate()},t._addEventListeners=function(){var e=this;g(this._element).on(jt.CLICK,function(t){t.preventDefault(),t.stopPropagation(),e.toggle()})},t._getConfig=function(t){return t=l({},this.constructor.Default,{},g(this._element).data(),{},t),_.typeCheckConfig(At,t,this.constructor.DefaultType),t},t._getMenuElement=function(){if(!this._menu){var t=c._getParentFromElement(this._element);t&&(this._menu=t.querySelector(Qt))}return this._menu},t._getPlacement=function(){var t=g(this._element.parentNode),e=Xt;return t.hasClass(xt)?(e=Yt,g(this._menu).hasClass(Wt)&&(e=zt)):t.hasClass(Ft)?e=Gt:t.hasClass(Ut)?e=Jt:g(this._menu).hasClass(Wt)&&(e=$t),e},t._detectNavbar=function(){return 0<g(this._element).closest(".navbar").length},t._getOffset=function(){var e=this,t={};return"function"==typeof this._config.offset?t.fn=function(t){return t.offsets=l({},t.offsets,{},e._config.offset(t.offsets,e._element)||{}),t}:t.offset=this._config.offset,t},t._getPopperConfig=function(){var t={placement:this._getPlacement(),modifiers:{offset:this._getOffset(),flip:{enabled:this._config.flip},preventOverflow:{boundariesElement:this._config.boundary}}};return"static"===this._config.display&&(t.modifiers.applyStyle={enabled:!1}),l({},t,{},this._config.popperConfig)},c._jQueryInterface=function(e){return this.each(function(){var t=g(this).data(Nt);if(t||(t=new c(this,"object"==typeof e?e:null),g(this).data(Nt,t)),"string"==typeof e){if("undefined"==typeof t[e])throw new TypeError('No method named "'+e+'"');t[e]()}})},c._clearMenus=function(t){if(!t||3!==t.which&&("keyup"!==t.type||9===t.which))for(var e=[].slice.call(document.querySelectorAll(Mt)),n=0,i=e.length;n<i;n++){var o=c._getParentFromElement(e[n]),r=g(e[n]).data(Nt),s={relatedTarget:e[n]};if(t&&"click"===t.type&&(s.clickEvent=t),r){var a=r._menu;if(g(o).hasClass(Rt)&&!(t&&("click"===t.type&&/input|textarea/i.test(t.target.tagName)||"keyup"===t.type&&9===t.which)&&g.contains(o,t.target))){var l=g.Event(jt.HIDE,s);g(o).trigger(l),l.isDefaultPrevented()||("ontouchstart"in document.documentElement&&g(document.body).children().off("mouseover",null,g.noop),e[n].setAttribute("aria-expanded","false"),r._popper&&r._popper.destroy(),g(a).removeClass(Rt),g(o).removeClass(Rt).trigger(g.Event(jt.HIDDEN,s)))}}}},c._getParentFromElement=function(t){var e,n=_.getSelectorFromElement(t);return n&&(e=document.querySelector(n)),e||t.parentNode},c._dataApiKeydownHandler=function(t){if((/input|textarea/i.test(t.target.tagName)?!(32===t.which||27!==t.which&&(40!==t.which&&38!==t.which||g(t.target).closest(Qt).length)):Lt.test(t.which))&&(t.preventDefault(),t.stopPropagation(),!this.disabled&&!g(this).hasClass(Ht))){var e=c._getParentFromElement(this),n=g(e).hasClass(Rt);if(n||27!==t.which)if(n&&(!n||27!==t.which&&32!==t.which)){var i=[].slice.call(e.querySelectorAll(Vt)).filter(function(t){return g(t).is(":visible")});if(0!==i.length){var o=i.indexOf(t.target);38===t.which&&0<o&&o--,40===t.which&&o<i.length-1&&o++,o<0&&(o=0),i[o].focus()}}else{if(27===t.which){var r=e.querySelector(Mt);g(r).trigger("focus")}g(this).trigger("click")}}},s(c,null,[{key:"VERSION",get:function(){return"4.4.1"}},{key:"Default",get:function(){return Zt}},{key:"DefaultType",get:function(){return te}}]),c}();g(document).on(jt.KEYDOWN_DATA_API,Mt,ee._dataApiKeydownHandler).on(jt.KEYDOWN_DATA_API,Qt,ee._dataApiKeydownHandler).on(jt.CLICK_DATA_API+" "+jt.KEYUP_DATA_API,ee._clearMenus).on(jt.CLICK_DATA_API,Mt,function(t){t.preventDefault(),t.stopPropagation(),ee._jQueryInterface.call(g(this),"toggle")}).on(jt.CLICK_DATA_API,Kt,function(t){t.stopPropagation()}),g.fn[At]=ee._jQueryInterface,g.fn[At].Constructor=ee,g.fn[At].noConflict=function(){return g.fn[At]=Pt,ee._jQueryInterface};var ne="modal",ie="bs.modal",oe="."+ie,re=g.fn[ne],se={backdrop:!0,keyboard:!0,focus:!0,show:!0},ae={backdrop:"(boolean|string)",keyboard:"boolean",focus:"boolean",show:"boolean"},le={HIDE:"hide"+oe,HIDE_PREVENTED:"hidePrevented"+oe,HIDDEN:"hidden"+oe,SHOW:"show"+oe,SHOWN:"shown"+oe,FOCUSIN:"focusin"+oe,RESIZE:"resize"+oe,CLICK_DISMISS:"click.dismiss"+oe,KEYDOWN_DISMISS:"keydown.dismiss"+oe,MOUSEUP_DISMISS:"mouseup.dismiss"+oe,MOUSEDOWN_DISMISS:"mousedown.dismiss"+oe,CLICK_DATA_API:"click"+oe+".data-api"},ce="modal-dialog-scrollable",he="modal-scrollbar-measure",ue="modal-backdrop",fe="modal-open",de="fade",ge="show",_e="modal-static",me=".modal-dialog",pe=".modal-body",ve='[data-toggle="modal"]',ye='[data-dismiss="modal"]',Ee=".fixed-top, .fixed-bottom, .is-fixed, .sticky-top",Ce=".sticky-top",Te=function(){function o(t,e){this._config=this._getConfig(e),this._element=t,this._dialog=t.querySelector(me),this._backdrop=null,this._isShown=!1,this._isBodyOverflowing=!1,this._ignoreBackdropClick=!1,this._isTransitioning=!1,this._scrollbarWidth=0}var t=o.prototype;return t.toggle=function(t){return this._isShown?this.hide():this.show(t)},t.show=function(t){var e=this;if(!this._isShown&&!this._isTransitioning){g(this._element).hasClass(de)&&(this._isTransitioning=!0);var n=g.Event(le.SHOW,{relatedTarget:t});g(this._element).trigger(n),this._isShown||n.isDefaultPrevented()||(this._isShown=!0,this._checkScrollbar(),this._setScrollbar(),this._adjustDialog(),this._setEscapeEvent(),this._setResizeEvent(),g(this._element).on(le.CLICK_DISMISS,ye,function(t){return e.hide(t)}),g(this._dialog).on(le.MOUSEDOWN_DISMISS,function(){g(e._element).one(le.MOUSEUP_DISMISS,function(t){g(t.target).is(e._element)&&(e._ignoreBackdropClick=!0)})}),this._showBackdrop(function(){return e._showElement(t)}))}},t.hide=function(t){var e=this;if(t&&t.preventDefault(),this._isShown&&!this._isTransitioning){var n=g.Event(le.HIDE);if(g(this._element).trigger(n),this._isShown&&!n.isDefaultPrevented()){this._isShown=!1;var i=g(this._element).hasClass(de);if(i&&(this._isTransitioning=!0),this._setEscapeEvent(),this._setResizeEvent(),g(document).off(le.FOCUSIN),g(this._element).removeClass(ge),g(this._element).off(le.CLICK_DISMISS),g(this._dialog).off(le.MOUSEDOWN_DISMISS),i){var o=_.getTransitionDurationFromElement(this._element);g(this._element).one(_.TRANSITION_END,function(t){return e._hideModal(t)}).emulateTransitionEnd(o)}else this._hideModal()}}},t.dispose=function(){[window,this._element,this._dialog].forEach(function(t){return g(t).off(oe)}),g(document).off(le.FOCUSIN),g.removeData(this._element,ie),this._config=null,this._element=null,this._dialog=null,this._backdrop=null,this._isShown=null,this._isBodyOverflowing=null,this._ignoreBackdropClick=null,this._isTransitioning=null,this._scrollbarWidth=null},t.handleUpdate=function(){this._adjustDialog()},t._getConfig=function(t){return t=l({},se,{},t),_.typeCheckConfig(ne,t,ae),t},t._triggerBackdropTransition=function(){var t=this;if("static"===this._config.backdrop){var e=g.Event(le.HIDE_PREVENTED);if(g(this._element).trigger(e),e.defaultPrevented)return;this._element.classList.add(_e);var n=_.getTransitionDurationFromElement(this._element);g(this._element).one(_.TRANSITION_END,function(){t._element.classList.remove(_e)}).emulateTransitionEnd(n),this._element.focus()}else this.hide()},t._showElement=function(t){var e=this,n=g(this._element).hasClass(de),i=this._dialog?this._dialog.querySelector(pe):null;this._element.parentNode&&this._element.parentNode.nodeType===Node.ELEMENT_NODE||document.body.appendChild(this._element),this._element.style.display="block",this._element.removeAttribute("aria-hidden"),this._element.setAttribute("aria-modal",!0),g(this._dialog).hasClass(ce)&&i?i.scrollTop=0:this._element.scrollTop=0,n&&_.reflow(this._element),g(this._element).addClass(ge),this._config.focus&&this._enforceFocus();function o(){e._config.focus&&e._element.focus(),e._isTransitioning=!1,g(e._element).trigger(r)}var r=g.Event(le.SHOWN,{relatedTarget:t});if(n){var s=_.getTransitionDurationFromElement(this._dialog);g(this._dialog).one(_.TRANSITION_END,o).emulateTransitionEnd(s)}else o()},t._enforceFocus=function(){var e=this;g(document).off(le.FOCUSIN).on(le.FOCUSIN,function(t){document!==t.target&&e._element!==t.target&&0===g(e._element).has(t.target).length&&e._element.focus()})},t._setEscapeEvent=function(){var e=this;this._isShown&&this._config.keyboard?g(this._element).on(le.KEYDOWN_DISMISS,function(t){27===t.which&&e._triggerBackdropTransition()}):this._isShown||g(this._element).off(le.KEYDOWN_DISMISS)},t._setResizeEvent=function(){var e=this;this._isShown?g(window).on(le.RESIZE,function(t){return e.handleUpdate(t)}):g(window).off(le.RESIZE)},t._hideModal=function(){var t=this;this._element.style.display="none",this._element.setAttribute("aria-hidden",!0),this._element.removeAttribute("aria-modal"),this._isTransitioning=!1,this._showBackdrop(function(){g(document.body).removeClass(fe),t._resetAdjustments(),t._resetScrollbar(),g(t._element).trigger(le.HIDDEN)})},t._removeBackdrop=function(){this._backdrop&&(g(this._backdrop).remove(),this._backdrop=null)},t._showBackdrop=function(t){var e=this,n=g(this._element).hasClass(de)?de:"";if(this._isShown&&this._config.backdrop){if(this._backdrop=document.createElement("div"),this._backdrop.className=ue,n&&this._backdrop.classList.add(n),g(this._backdrop).appendTo(document.body),g(this._element).on(le.CLICK_DISMISS,function(t){e._ignoreBackdropClick?e._ignoreBackdropClick=!1:t.target===t.currentTarget&&e._triggerBackdropTransition()}),n&&_.reflow(this._backdrop),g(this._backdrop).addClass(ge),!t)return;if(!n)return void t();var i=_.getTransitionDurationFromElement(this._backdrop);g(this._backdrop).one(_.TRANSITION_END,t).emulateTransitionEnd(i)}else if(!this._isShown&&this._backdrop){g(this._backdrop).removeClass(ge);var o=function(){e._removeBackdrop(),t&&t()};if(g(this._element).hasClass(de)){var r=_.getTransitionDurationFromElement(this._backdrop);g(this._backdrop).one(_.TRANSITION_END,o).emulateTransitionEnd(r)}else o()}else t&&t()},t._adjustDialog=function(){var t=this._element.scrollHeight>document.documentElement.clientHeight;!this._isBodyOverflowing&&t&&(this._element.style.paddingLeft=this._scrollbarWidth+"px"),this._isBodyOverflowing&&!t&&(this._element.style.paddingRight=this._scrollbarWidth+"px")},t._resetAdjustments=function(){this._element.style.paddingLeft="",this._element.style.paddingRight=""},t._checkScrollbar=function(){var t=document.body.getBoundingClientRect();this._isBodyOverflowing=t.left+t.right<window.innerWidth,this._scrollbarWidth=this._getScrollbarWidth()},t._setScrollbar=function(){var o=this;if(this._isBodyOverflowing){var t=[].slice.call(document.querySelectorAll(Ee)),e=[].slice.call(document.querySelectorAll(Ce));g(t).each(function(t,e){var n=e.style.paddingRight,i=g(e).css("padding-right");g(e).data("padding-right",n).css("padding-right",parseFloat(i)+o._scrollbarWidth+"px")}),g(e).each(function(t,e){var n=e.style.marginRight,i=g(e).css("margin-right");g(e).data("margin-right",n).css("margin-right",parseFloat(i)-o._scrollbarWidth+"px")});var n=document.body.style.paddingRight,i=g(document.body).css("padding-right");g(document.body).data("padding-right",n).css("padding-right",parseFloat(i)+this._scrollbarWidth+"px")}g(document.body).addClass(fe)},t._resetScrollbar=function(){var t=[].slice.call(document.querySelectorAll(Ee));g(t).each(function(t,e){var n=g(e).data("padding-right");g(e).removeData("padding-right"),e.style.paddingRight=n||""});var e=[].slice.call(document.querySelectorAll(""+Ce));g(e).each(function(t,e){var n=g(e).data("margin-right");"undefined"!=typeof n&&g(e).css("margin-right",n).removeData("margin-right")});var n=g(document.body).data("padding-right");g(document.body).removeData("padding-right"),document.body.style.paddingRight=n||""},t._getScrollbarWidth=function(){var t=document.createElement("div");t.className=he,document.body.appendChild(t);var e=t.getBoundingClientRect().width-t.clientWidth;return document.body.removeChild(t),e},o._jQueryInterface=function(n,i){return this.each(function(){var t=g(this).data(ie),e=l({},se,{},g(this).data(),{},"object"==typeof n&&n?n:{});if(t||(t=new o(this,e),g(this).data(ie,t)),"string"==typeof n){if("undefined"==typeof t[n])throw new TypeError('No method named "'+n+'"');t[n](i)}else e.show&&t.show(i)})},s(o,null,[{key:"VERSION",get:function(){return"4.4.1"}},{key:"Default",get:function(){return se}}]),o}();g(document).on(le.CLICK_DATA_API,ve,function(t){var e,n=this,i=_.getSelectorFromElement(this);i&&(e=document.querySelector(i));var o=g(e).data(ie)?"toggle":l({},g(e).data(),{},g(this).data());"A"!==this.tagName&&"AREA"!==this.tagName||t.preventDefault();var r=g(e).one(le.SHOW,function(t){t.isDefaultPrevented()||r.one(le.HIDDEN,function(){g(n).is(":visible")&&n.focus()})});Te._jQueryInterface.call(g(e),o,this)}),g.fn[ne]=Te._jQueryInterface,g.fn[ne].Constructor=Te,g.fn[ne].noConflict=function(){return g.fn[ne]=re,Te._jQueryInterface};var be=["background","cite","href","itemtype","longdesc","poster","src","xlink:href"],Se={"*":["class","dir","id","lang","role",/^aria-[\w-]*$/i],a:["target","href","title","rel"],area:[],b:[],br:[],col:[],code:[],div:[],em:[],hr:[],h1:[],h2:[],h3:[],h4:[],h5:[],h6:[],i:[],img:["src","alt","title","width","height"],li:[],ol:[],p:[],pre:[],s:[],small:[],span:[],sub:[],sup:[],strong:[],u:[],ul:[]},De=/^(?:(?:https?|mailto|ftp|tel|file):|[^&:/?#]*(?:[/?#]|$))/gi,Ie=/^data:(?:image\/(?:bmp|gif|jpeg|jpg|png|tiff|webp)|video\/(?:mpeg|mp4|ogg|webm)|audio\/(?:mp3|oga|ogg|opus));base64,[a-z0-9+/]+=*$/i;function we(t,r,e){if(0===t.length)return t;if(e&&"function"==typeof e)return e(t);for(var n=(new window.DOMParser).parseFromString(t,"text/html"),s=Object.keys(r),a=[].slice.call(n.body.querySelectorAll("*")),i=function(t){var e=a[t],n=e.nodeName.toLowerCase();if(-1===s.indexOf(e.nodeName.toLowerCase()))return e.parentNode.removeChild(e),"continue";var i=[].slice.call(e.attributes),o=[].concat(r["*"]||[],r[n]||[]);i.forEach(function(t){!function(t,e){var n=t.nodeName.toLowerCase();if(-1!==e.indexOf(n))return-1===be.indexOf(n)||Boolean(t.nodeValue.match(De)||t.nodeValue.match(Ie));for(var i=e.filter(function(t){return t instanceof RegExp}),o=0,r=i.length;o<r;o++)if(n.match(i[o]))return!0;return!1}(t,o)&&e.removeAttribute(t.nodeName)})},o=0,l=a.length;o<l;o++)i(o);return n.body.innerHTML}var Ae="tooltip",Ne="bs.tooltip",Oe="."+Ne,ke=g.fn[Ae],Pe="bs-tooltip",Le=new RegExp("(^|\\s)"+Pe+"\\S+","g"),je=["sanitize","whiteList","sanitizeFn"],He={animation:"boolean",template:"string",title:"(string|element|function)",trigger:"string",delay:"(number|object)",html:"boolean",selector:"(string|boolean)",placement:"(string|function)",offset:"(number|string|function)",container:"(string|element|boolean)",fallbackPlacement:"(string|array)",boundary:"(string|element)",sanitize:"boolean",sanitizeFn:"(null|function)",whiteList:"object",popperConfig:"(null|object)"},Re={AUTO:"auto",TOP:"top",RIGHT:"right",BOTTOM:"bottom",LEFT:"left"},xe={animation:!0,template:'<div class="tooltip" role="tooltip"><div class="arrow"></div><div class="tooltip-inner"></div></div>',trigger:"hover focus",title:"",delay:0,html:!1,selector:!1,placement:"top",offset:0,container:!1,fallbackPlacement:"flip",boundary:"scrollParent",sanitize:!0,sanitizeFn:null,whiteList:Se,popperConfig:null},Fe="show",Ue="out",We={HIDE:"hide"+Oe,HIDDEN:"hidden"+Oe,SHOW:"show"+Oe,SHOWN:"shown"+Oe,INSERTED:"inserted"+Oe,CLICK:"click"+Oe,FOCUSIN:"focusin"+Oe,FOCUSOUT:"focusout"+Oe,MOUSEENTER:"mouseenter"+Oe,MOUSELEAVE:"mouseleave"+Oe},qe="fade",Me="show",Ke=".tooltip-inner",Qe=".arrow",Be="hover",Ve="focus",Ye="click",ze="manual",Xe=function(){function i(t,e){if("undefined"==typeof u)throw new TypeError("Bootstrap's tooltips require Popper.js (https://popper.js.org/)");this._isEnabled=!0,this._timeout=0,this._hoverState="",this._activeTrigger={},this._popper=null,this.element=t,this.config=this._getConfig(e),this.tip=null,this._setListeners()}var t=i.prototype;return t.enable=function(){this._isEnabled=!0},t.disable=function(){this._isEnabled=!1},t.toggleEnabled=function(){this._isEnabled=!this._isEnabled},t.toggle=function(t){if(this._isEnabled)if(t){var e=this.constructor.DATA_KEY,n=g(t.currentTarget).data(e);n||(n=new this.constructor(t.currentTarget,this._getDelegateConfig()),g(t.currentTarget).data(e,n)),n._activeTrigger.click=!n._activeTrigger.click,n._isWithActiveTrigger()?n._enter(null,n):n._leave(null,n)}else{if(g(this.getTipElement()).hasClass(Me))return void this._leave(null,this);this._enter(null,this)}},t.dispose=function(){clearTimeout(this._timeout),g.removeData(this.element,this.constructor.DATA_KEY),g(this.element).off(this.constructor.EVENT_KEY),g(this.element).closest(".modal").off("hide.bs.modal",this._hideModalHandler),this.tip&&g(this.tip).remove(),this._isEnabled=null,this._timeout=null,this._hoverState=null,this._activeTrigger=null,this._popper&&this._popper.destroy(),this._popper=null,this.element=null,this.config=null,this.tip=null},t.show=function(){var e=this;if("none"===g(this.element).css("display"))throw new Error("Please use show on visible elements");var t=g.Event(this.constructor.Event.SHOW);if(this.isWithContent()&&this._isEnabled){g(this.element).trigger(t);var n=_.findShadowRoot(this.element),i=g.contains(null!==n?n:this.element.ownerDocument.documentElement,this.element);if(t.isDefaultPrevented()||!i)return;var o=this.getTipElement(),r=_.getUID(this.constructor.NAME);o.setAttribute("id",r),this.element.setAttribute("aria-describedby",r),this.setContent(),this.config.animation&&g(o).addClass(qe);var s="function"==typeof this.config.placement?this.config.placement.call(this,o,this.element):this.config.placement,a=this._getAttachment(s);this.addAttachmentClass(a);var l=this._getContainer();g(o).data(this.constructor.DATA_KEY,this),g.contains(this.element.ownerDocument.documentElement,this.tip)||g(o).appendTo(l),g(this.element).trigger(this.constructor.Event.INSERTED),this._popper=new u(this.element,o,this._getPopperConfig(a)),g(o).addClass(Me),"ontouchstart"in document.documentElement&&g(document.body).children().on("mouseover",null,g.noop);var c=function(){e.config.animation&&e._fixTransition();var t=e._hoverState;e._hoverState=null,g(e.element).trigger(e.constructor.Event.SHOWN),t===Ue&&e._leave(null,e)};if(g(this.tip).hasClass(qe)){var h=_.getTransitionDurationFromElement(this.tip);g(this.tip).one(_.TRANSITION_END,c).emulateTransitionEnd(h)}else c()}},t.hide=function(t){function e(){n._hoverState!==Fe&&i.parentNode&&i.parentNode.removeChild(i),n._cleanTipClass(),n.element.removeAttribute("aria-describedby"),g(n.element).trigger(n.constructor.Event.HIDDEN),null!==n._popper&&n._popper.destroy(),t&&t()}var n=this,i=this.getTipElement(),o=g.Event(this.constructor.Event.HIDE);if(g(this.element).trigger(o),!o.isDefaultPrevented()){if(g(i).removeClass(Me),"ontouchstart"in document.documentElement&&g(document.body).children().off("mouseover",null,g.noop),this._activeTrigger[Ye]=!1,this._activeTrigger[Ve]=!1,this._activeTrigger[Be]=!1,g(this.tip).hasClass(qe)){var r=_.getTransitionDurationFromElement(i);g(i).one(_.TRANSITION_END,e).emulateTransitionEnd(r)}else e();this._hoverState=""}},t.update=function(){null!==this._popper&&this._popper.scheduleUpdate()},t.isWithContent=function(){return Boolean(this.getTitle())},t.addAttachmentClass=function(t){g(this.getTipElement()).addClass(Pe+"-"+t)},t.getTipElement=function(){return this.tip=this.tip||g(this.config.template)[0],this.tip},t.setContent=function(){var t=this.getTipElement();this.setElementContent(g(t.querySelectorAll(Ke)),this.getTitle()),g(t).removeClass(qe+" "+Me)},t.setElementContent=function(t,e){"object"!=typeof e||!e.nodeType&&!e.jquery?this.config.html?(this.config.sanitize&&(e=we(e,this.config.whiteList,this.config.sanitizeFn)),t.html(e)):t.text(e):this.config.html?g(e).parent().is(t)||t.empty().append(e):t.text(g(e).text())},t.getTitle=function(){var t=this.element.getAttribute("data-original-title");return t=t||("function"==typeof this.config.title?this.config.title.call(this.element):this.config.title)},t._getPopperConfig=function(t){var e=this;return l({},{placement:t,modifiers:{offset:this._getOffset(),flip:{behavior:this.config.fallbackPlacement},arrow:{element:Qe},preventOverflow:{boundariesElement:this.config.boundary}},onCreate:function(t){t.originalPlacement!==t.placement&&e._handlePopperPlacementChange(t)},onUpdate:function(t){return e._handlePopperPlacementChange(t)}},{},this.config.popperConfig)},t._getOffset=function(){var e=this,t={};return"function"==typeof this.config.offset?t.fn=function(t){return t.offsets=l({},t.offsets,{},e.config.offset(t.offsets,e.element)||{}),t}:t.offset=this.config.offset,t},t._getContainer=function(){return!1===this.config.container?document.body:_.isElement(this.config.container)?g(this.config.container):g(document).find(this.config.container)},t._getAttachment=function(t){return Re[t.toUpperCase()]},t._setListeners=function(){var i=this;this.config.trigger.split(" ").forEach(function(t){if("click"===t)g(i.element).on(i.constructor.Event.CLICK,i.config.selector,function(t){return i.toggle(t)});else if(t!==ze){var e=t===Be?i.constructor.Event.MOUSEENTER:i.constructor.Event.FOCUSIN,n=t===Be?i.constructor.Event.MOUSELEAVE:i.constructor.Event.FOCUSOUT;g(i.element).on(e,i.config.selector,function(t){return i._enter(t)}).on(n,i.config.selector,function(t){return i._leave(t)})}}),this._hideModalHandler=function(){i.element&&i.hide()},g(this.element).closest(".modal").on("hide.bs.modal",this._hideModalHandler),this.config.selector?this.config=l({},this.config,{trigger:"manual",selector:""}):this._fixTitle()},t._fixTitle=function(){var t=typeof this.element.getAttribute("data-original-title");!this.element.getAttribute("title")&&"string"==t||(this.element.setAttribute("data-original-title",this.element.getAttribute("title")||""),this.element.setAttribute("title",""))},t._enter=function(t,e){var n=this.constructor.DATA_KEY;(e=e||g(t.currentTarget).data(n))||(e=new this.constructor(t.currentTarget,this._getDelegateConfig()),g(t.currentTarget).data(n,e)),t&&(e._activeTrigger["focusin"===t.type?Ve:Be]=!0),g(e.getTipElement()).hasClass(Me)||e._hoverState===Fe?e._hoverState=Fe:(clearTimeout(e._timeout),e._hoverState=Fe,e.config.delay&&e.config.delay.show?e._timeout=setTimeout(function(){e._hoverState===Fe&&e.show()},e.config.delay.show):e.show())},t._leave=function(t,e){var n=this.constructor.DATA_KEY;(e=e||g(t.currentTarget).data(n))||(e=new this.constructor(t.currentTarget,this._getDelegateConfig()),g(t.currentTarget).data(n,e)),t&&(e._activeTrigger["focusout"===t.type?Ve:Be]=!1),e._isWithActiveTrigger()||(clearTimeout(e._timeout),e._hoverState=Ue,e.config.delay&&e.config.delay.hide?e._timeout=setTimeout(function(){e._hoverState===Ue&&e.hide()},e.config.delay.hide):e.hide())},t._isWithActiveTrigger=function(){for(var t in this._activeTrigger)if(this._activeTrigger[t])return!0;return!1},t._getConfig=function(t){var e=g(this.element).data();return Object.keys(e).forEach(function(t){-1!==je.indexOf(t)&&delete e[t]}),"number"==typeof(t=l({},this.constructor.Default,{},e,{},"object"==typeof t&&t?t:{})).delay&&(t.delay={show:t.delay,hide:t.delay}),"number"==typeof t.title&&(t.title=t.title.toString()),"number"==typeof t.content&&(t.content=t.content.toString()),_.typeCheckConfig(Ae,t,this.constructor.DefaultType),t.sanitize&&(t.template=we(t.template,t.whiteList,t.sanitizeFn)),t},t._getDelegateConfig=function(){var t={};if(this.config)for(var e in this.config)this.constructor.Default[e]!==this.config[e]&&(t[e]=this.config[e]);return t},t._cleanTipClass=function(){var t=g(this.getTipElement()),e=t.attr("class").match(Le);null!==e&&e.length&&t.removeClass(e.join(""))},t._handlePopperPlacementChange=function(t){var e=t.instance;this.tip=e.popper,this._cleanTipClass(),this.addAttachmentClass(this._getAttachment(t.placement))},t._fixTransition=function(){var t=this.getTipElement(),e=this.config.animation;null===t.getAttribute("x-placement")&&(g(t).removeClass(qe),this.config.animation=!1,this.hide(),this.show(),this.config.animation=e)},i._jQueryInterface=function(n){return this.each(function(){var t=g(this).data(Ne),e="object"==typeof n&&n;if((t||!/dispose|hide/.test(n))&&(t||(t=new i(this,e),g(this).data(Ne,t)),"string"==typeof n)){if("undefined"==typeof t[n])throw new TypeError('No method named "'+n+'"');t[n]()}})},s(i,null,[{key:"VERSION",get:function(){return"4.4.1"}},{key:"Default",get:function(){return xe}},{key:"NAME",get:function(){return Ae}},{key:"DATA_KEY",get:function(){return Ne}},{key:"Event",get:function(){return We}},{key:"EVENT_KEY",get:function(){return Oe}},{key:"DefaultType",get:function(){return He}}]),i}();g.fn[Ae]=Xe._jQueryInterface,g.fn[Ae].Constructor=Xe,g.fn[Ae].noConflict=function(){return g.fn[Ae]=ke,Xe._jQueryInterface};var $e="popover",Ge="bs.popover",Je="."+Ge,Ze=g.fn[$e],tn="bs-popover",en=new RegExp("(^|\\s)"+tn+"\\S+","g"),nn=l({},Xe.Default,{placement:"right",trigger:"click",content:"",template:'<div class="popover" role="tooltip"><div class="arrow"></div><h3 class="popover-header"></h3><div class="popover-body"></div></div>'}),on=l({},Xe.DefaultType,{content:"(string|element|function)"}),rn="fade",sn="show",an=".popover-header",ln=".popover-body",cn={HIDE:"hide"+Je,HIDDEN:"hidden"+Je,SHOW:"show"+Je,SHOWN:"shown"+Je,INSERTED:"inserted"+Je,CLICK:"click"+Je,FOCUSIN:"focusin"+Je,FOCUSOUT:"focusout"+Je,MOUSEENTER:"mouseenter"+Je,MOUSELEAVE:"mouseleave"+Je},hn=function(t){function i(){return t.apply(this,arguments)||this}!function(t,e){t.prototype=Object.create(e.prototype),(t.prototype.constructor=t).__proto__=e}(i,t);var e=i.prototype;return e.isWithContent=function(){return this.getTitle()||this._getContent()},e.addAttachmentClass=function(t){g(this.getTipElement()).addClass(tn+"-"+t)},e.getTipElement=function(){return this.tip=this.tip||g(this.config.template)[0],this.tip},e.setContent=function(){var t=g(this.getTipElement());this.setElementContent(t.find(an),this.getTitle());var e=this._getContent();"function"==typeof e&&(e=e.call(this.element)),this.setElementContent(t.find(ln),e),t.removeClass(rn+" "+sn)},e._getContent=function(){return this.element.getAttribute("data-content")||this.config.content},e._cleanTipClass=function(){var t=g(this.getTipElement()),e=t.attr("class").match(en);null!==e&&0<e.length&&t.removeClass(e.join(""))},i._jQueryInterface=function(n){return this.each(function(){var t=g(this).data(Ge),e="object"==typeof n?n:null;if((t||!/dispose|hide/.test(n))&&(t||(t=new i(this,e),g(this).data(Ge,t)),"string"==typeof n)){if("undefined"==typeof t[n])throw new TypeError('No method named "'+n+'"');t[n]()}})},s(i,null,[{key:"VERSION",get:function(){return"4.4.1"}},{key:"Default",get:function(){return nn}},{key:"NAME",get:function(){return $e}},{key:"DATA_KEY",get:function(){return Ge}},{key:"Event",get:function(){return cn}},{key:"EVENT_KEY",get:function(){return Je}},{key:"DefaultType",get:function(){return on}}]),i}(Xe);g.fn[$e]=hn._jQueryInterface,g.fn[$e].Constructor=hn,g.fn[$e].noConflict=function(){return g.fn[$e]=Ze,hn._jQueryInterface};var un="scrollspy",fn="bs.scrollspy",dn="."+fn,gn=g.fn[un],_n={offset:10,method:"auto",target:""},mn={offset:"number",method:"string",target:"(string|element)"},pn={ACTIVATE:"activate"+dn,SCROLL:"scroll"+dn,LOAD_DATA_API:"load"+dn+".data-api"},vn="dropdown-item",yn="active",En='[data-spy="scroll"]',Cn=".nav, .list-group",Tn=".nav-link",bn=".nav-item",Sn=".list-group-item",Dn=".dropdown",In=".dropdown-item",wn=".dropdown-toggle",An="offset",Nn="position",On=function(){function n(t,e){var n=this;this._element=t,this._scrollElement="BODY"===t.tagName?window:t,this._config=this._getConfig(e),this._selector=this._config.target+" "+Tn+","+this._config.target+" "+Sn+","+this._config.target+" "+In,this._offsets=[],this._targets=[],this._activeTarget=null,this._scrollHeight=0,g(this._scrollElement).on(pn.SCROLL,function(t){return n._process(t)}),this.refresh(),this._process()}var t=n.prototype;return t.refresh=function(){var e=this,t=this._scrollElement===this._scrollElement.window?An:Nn,o="auto"===this._config.method?t:this._config.method,r=o===Nn?this._getScrollTop():0;this._offsets=[],this._targets=[],this._scrollHeight=this._getScrollHeight(),[].slice.call(document.querySelectorAll(this._selector)).map(function(t){var e,n=_.getSelectorFromElement(t);if(n&&(e=document.querySelector(n)),e){var i=e.getBoundingClientRect();if(i.width||i.height)return[g(e)[o]().top+r,n]}return null}).filter(function(t){return t}).sort(function(t,e){return t[0]-e[0]}).forEach(function(t){e._offsets.push(t[0]),e._targets.push(t[1])})},t.dispose=function(){g.removeData(this._element,fn),g(this._scrollElement).off(dn),this._element=null,this._scrollElement=null,this._config=null,this._selector=null,this._offsets=null,this._targets=null,this._activeTarget=null,this._scrollHeight=null},t._getConfig=function(t){if("string"!=typeof(t=l({},_n,{},"object"==typeof t&&t?t:{})).target){var e=g(t.target).attr("id");e||(e=_.getUID(un),g(t.target).attr("id",e)),t.target="#"+e}return _.typeCheckConfig(un,t,mn),t},t._getScrollTop=function(){return this._scrollElement===window?this._scrollElement.pageYOffset:this._scrollElement.scrollTop},t._getScrollHeight=function(){return this._scrollElement.scrollHeight||Math.max(document.body.scrollHeight,document.documentElement.scrollHeight)},t._getOffsetHeight=function(){return this._scrollElement===window?window.innerHeight:this._scrollElement.getBoundingClientRect().height},t._process=function(){var t=this._getScrollTop()+this._config.offset,e=this._getScrollHeight(),n=this._config.offset+e-this._getOffsetHeight();if(this._scrollHeight!==e&&this.refresh(),n<=t){var i=this._targets[this._targets.length-1];this._activeTarget!==i&&this._activate(i)}else{if(this._activeTarget&&t<this._offsets[0]&&0<this._offsets[0])return this._activeTarget=null,void this._clear();for(var o=this._offsets.length;o--;){this._activeTarget!==this._targets[o]&&t>=this._offsets[o]&&("undefined"==typeof this._offsets[o+1]||t<this._offsets[o+1])&&this._activate(this._targets[o])}}},t._activate=function(e){this._activeTarget=e,this._clear();var t=this._selector.split(",").map(function(t){return t+'[data-target="'+e+'"],'+t+'[href="'+e+'"]'}),n=g([].slice.call(document.querySelectorAll(t.join(","))));n.hasClass(vn)?(n.closest(Dn).find(wn).addClass(yn),n.addClass(yn)):(n.addClass(yn),n.parents(Cn).prev(Tn+", "+Sn).addClass(yn),n.parents(Cn).prev(bn).children(Tn).addClass(yn)),g(this._scrollElement).trigger(pn.ACTIVATE,{relatedTarget:e})},t._clear=function(){[].slice.call(document.querySelectorAll(this._selector)).filter(function(t){return t.classList.contains(yn)}).forEach(function(t){return t.classList.remove(yn)})},n._jQueryInterface=function(e){return this.each(function(){var t=g(this).data(fn);if(t||(t=new n(this,"object"==typeof e&&e),g(this).data(fn,t)),"string"==typeof e){if("undefined"==typeof t[e])throw new TypeError('No method named "'+e+'"');t[e]()}})},s(n,null,[{key:"VERSION",get:function(){return"4.4.1"}},{key:"Default",get:function(){return _n}}]),n}();g(window).on(pn.LOAD_DATA_API,function(){for(var t=[].slice.call(document.querySelectorAll(En)),e=t.length;e--;){var n=g(t[e]);On._jQueryInterface.call(n,n.data())}}),g.fn[un]=On._jQueryInterface,g.fn[un].Constructor=On,g.fn[un].noConflict=function(){return g.fn[un]=gn,On._jQueryInterface};var kn="bs.tab",Pn="."+kn,Ln=g.fn.tab,jn={HIDE:"hide"+Pn,HIDDEN:"hidden"+Pn,SHOW:"show"+Pn,SHOWN:"shown"+Pn,CLICK_DATA_API:"click"+Pn+".data-api"},Hn="dropdown-menu",Rn="active",xn="disabled",Fn="fade",Un="show",Wn=".dropdown",qn=".nav, .list-group",Mn=".active",Kn="> li > .active",Qn='[data-toggle="tab"], [data-toggle="pill"], [data-toggle="list"]',Bn=".dropdown-toggle",Vn="> .dropdown-menu .active",Yn=function(){function i(t){this._element=t}var t=i.prototype;return t.show=function(){var n=this;if(!(this._element.parentNode&&this._element.parentNode.nodeType===Node.ELEMENT_NODE&&g(this._element).hasClass(Rn)||g(this._element).hasClass(xn))){var t,i,e=g(this._element).closest(qn)[0],o=_.getSelectorFromElement(this._element);if(e){var r="UL"===e.nodeName||"OL"===e.nodeName?Kn:Mn;i=(i=g.makeArray(g(e).find(r)))[i.length-1]}var s=g.Event(jn.HIDE,{relatedTarget:this._element}),a=g.Event(jn.SHOW,{relatedTarget:i});if(i&&g(i).trigger(s),g(this._element).trigger(a),!a.isDefaultPrevented()&&!s.isDefaultPrevented()){o&&(t=document.querySelector(o)),this._activate(this._element,e);var l=function(){var t=g.Event(jn.HIDDEN,{relatedTarget:n._element}),e=g.Event(jn.SHOWN,{relatedTarget:i});g(i).trigger(t),g(n._element).trigger(e)};t?this._activate(t,t.parentNode,l):l()}}},t.dispose=function(){g.removeData(this._element,kn),this._element=null},t._activate=function(t,e,n){function i(){return o._transitionComplete(t,r,n)}var o=this,r=(!e||"UL"!==e.nodeName&&"OL"!==e.nodeName?g(e).children(Mn):g(e).find(Kn))[0],s=n&&r&&g(r).hasClass(Fn);if(r&&s){var a=_.getTransitionDurationFromElement(r);g(r).removeClass(Un).one(_.TRANSITION_END,i).emulateTransitionEnd(a)}else i()},t._transitionComplete=function(t,e,n){if(e){g(e).removeClass(Rn);var i=g(e.parentNode).find(Vn)[0];i&&g(i).removeClass(Rn),"tab"===e.getAttribute("role")&&e.setAttribute("aria-selected",!1)}if(g(t).addClass(Rn),"tab"===t.getAttribute("role")&&t.setAttribute("aria-selected",!0),_.reflow(t),t.classList.contains(Fn)&&t.classList.add(Un),t.parentNode&&g(t.parentNode).hasClass(Hn)){var o=g(t).closest(Wn)[0];if(o){var r=[].slice.call(o.querySelectorAll(Bn));g(r).addClass(Rn)}t.setAttribute("aria-expanded",!0)}n&&n()},i._jQueryInterface=function(n){return this.each(function(){var t=g(this),e=t.data(kn);if(e||(e=new i(this),t.data(kn,e)),"string"==typeof n){if("undefined"==typeof e[n])throw new TypeError('No method named "'+n+'"');e[n]()}})},s(i,null,[{key:"VERSION",get:function(){return"4.4.1"}}]),i}();g(document).on(jn.CLICK_DATA_API,Qn,function(t){t.preventDefault(),Yn._jQueryInterface.call(g(this),"show")}),g.fn.tab=Yn._jQueryInterface,g.fn.tab.Constructor=Yn,g.fn.tab.noConflict=function(){return g.fn.tab=Ln,Yn._jQueryInterface};var zn="toast",Xn="bs.toast",$n="."+Xn,Gn=g.fn[zn],Jn={CLICK_DISMISS:"click.dismiss"+$n,HIDE:"hide"+$n,HIDDEN:"hidden"+$n,SHOW:"show"+$n,SHOWN:"shown"+$n},Zn="fade",ti="hide",ei="show",ni="showing",ii={animation:"boolean",autohide:"boolean",delay:"number"},oi={animation:!0,autohide:!0,delay:500},ri='[data-dismiss="toast"]',si=function(){function i(t,e){this._element=t,this._config=this._getConfig(e),this._timeout=null,this._setListeners()}var t=i.prototype;return t.show=function(){var t=this,e=g.Event(Jn.SHOW);if(g(this._element).trigger(e),!e.isDefaultPrevented()){this._config.animation&&this._element.classList.add(Zn);var n=function(){t._element.classList.remove(ni),t._element.classList.add(ei),g(t._element).trigger(Jn.SHOWN),t._config.autohide&&(t._timeout=setTimeout(function(){t.hide()},t._config.delay))};if(this._element.classList.remove(ti),_.reflow(this._element),this._element.classList.add(ni),this._config.animation){var i=_.getTransitionDurationFromElement(this._element);g(this._element).one(_.TRANSITION_END,n).emulateTransitionEnd(i)}else n()}},t.hide=function(){if(this._element.classList.contains(ei)){var t=g.Event(Jn.HIDE);g(this._element).trigger(t),t.isDefaultPrevented()||this._close()}},t.dispose=function(){clearTimeout(this._timeout),this._timeout=null,this._element.classList.contains(ei)&&this._element.classList.remove(ei),g(this._element).off(Jn.CLICK_DISMISS),g.removeData(this._element,Xn),this._element=null,this._config=null},t._getConfig=function(t){return t=l({},oi,{},g(this._element).data(),{},"object"==typeof t&&t?t:{}),_.typeCheckConfig(zn,t,this.constructor.DefaultType),t},t._setListeners=function(){var t=this;g(this._element).on(Jn.CLICK_DISMISS,ri,function(){return t.hide()})},t._close=function(){function t(){e._element.classList.add(ti),g(e._element).trigger(Jn.HIDDEN)}var e=this;if(this._element.classList.remove(ei),this._config.animation){var n=_.getTransitionDurationFromElement(this._element);g(this._element).one(_.TRANSITION_END,t).emulateTransitionEnd(n)}else t()},i._jQueryInterface=function(n){return this.each(function(){var t=g(this),e=t.data(Xn);if(e||(e=new i(this,"object"==typeof n&&n),t.data(Xn,e)),"string"==typeof n){if("undefined"==typeof e[n])throw new TypeError('No method named "'+n+'"');e[n](this)}})},s(i,null,[{key:"VERSION",get:function(){return"4.4.1"}},{key:"DefaultType",get:function(){return ii}},{key:"Default",get:function(){return oi}}]),i}();g.fn[zn]=si._jQueryInterface,g.fn[zn].Constructor=si,g.fn[zn].noConflict=function(){return g.fn[zn]=Gn,si._jQueryInterface},t.Alert=v,t.Button=H,t.Carousel=ut,t.Collapse=wt,t.Dropdown=ee,t.Modal=Te,t.Popover=hn,t.Scrollspy=On,t.Tab=Yn,t.Toast=si,t.Tooltip=Xe,t.Util=_,Object.defineProperty(t,"__esModule",{value:!0})});
//# sourceMappingURL=bootstrap.min.js.map
/*
 Highcharts JS v8.0.0 (2019-12-10)

 (c) 2009-2018 Torstein Honsi

 License: www.highcharts.com/license
*/
(function(S,M){"object"===typeof module&&module.exports?(M["default"]=M,module.exports=S.document?M(S):M):"function"===typeof define&&define.amd?define("highcharts/highcharts",function(){return M(S)}):(S.Highcharts&&S.Highcharts.error(16,!0),S.Highcharts=M(S))})("undefined"!==typeof window?window:this,function(S){function M(c,e,F,I){c.hasOwnProperty(e)||(c[e]=I.apply(null,F))}var J={};M(J,"parts/Globals.js",[],function(){var c="undefined"!==typeof S?S:"undefined"!==typeof window?window:{},e=c.document,
F=c.navigator&&c.navigator.userAgent||"",I=e&&e.createElementNS&&!!e.createElementNS("http://www.w3.org/2000/svg","svg").createSVGRect,G=/(edge|msie|trident)/i.test(F)&&!c.opera,H=-1!==F.indexOf("Firefox"),v=-1!==F.indexOf("Chrome"),q=H&&4>parseInt(F.split("Firefox/")[1],10);return{product:"Highcharts",version:"8.0.0",deg2rad:2*Math.PI/360,doc:e,hasBidiBug:q,hasTouch:!!c.TouchEvent,isMS:G,isWebKit:-1!==F.indexOf("AppleWebKit"),isFirefox:H,isChrome:v,isSafari:!v&&-1!==F.indexOf("Safari"),isTouchDevice:/(Mobile|Android|Windows Phone)/.test(F),
SVG_NS:"http://www.w3.org/2000/svg",chartCount:0,seriesTypes:{},symbolSizes:{},svg:I,win:c,marginNames:["plotTop","marginRight","marginBottom","plotLeft"],noop:function(){},charts:[],dateFormats:{}}});M(J,"parts/Utilities.js",[J["parts/Globals.js"]],function(c){function e(d,a){return parseInt(d,a||10)}function F(d){return"string"===typeof d}function I(d){d=Object.prototype.toString.call(d);return"[object Array]"===d||"[object Array Iterator]"===d}function G(d,a){return!!d&&"object"===typeof d&&(!a||
!I(d))}function H(d){return G(d)&&"number"===typeof d.nodeType}function v(d){var a=d&&d.constructor;return!(!G(d,!0)||H(d)||!a||!a.name||"Object"===a.name)}function q(d){return"number"===typeof d&&!isNaN(d)&&Infinity>d&&-Infinity<d}function C(d){return"undefined"!==typeof d&&null!==d}function B(d,a,b){var h;F(a)?C(b)?d.setAttribute(a,b):d&&d.getAttribute&&((h=d.getAttribute(a))||"class"!==a||(h=d.getAttribute(a+"Name"))):A(a,function(a,h){d.setAttribute(h,a)});return h}function u(d,a){var h;d||(d=
{});for(h in a)d[h]=a[h];return d}function w(){for(var d=arguments,a=d.length,b=0;b<a;b++){var l=d[b];if("undefined"!==typeof l&&null!==l)return l}}function m(d,a){var h=function(){};h.prototype=new d;u(h.prototype,a);return h}function r(d,a){return parseFloat(d.toPrecision(a||14))}function D(d,a,b,l){d=+d||0;a=+a;var h=c.defaultOptions.lang,k=(d.toString().split(".")[1]||"").split("e")[0].length,g=d.toString().split("e");if(-1===a)a=Math.min(k,20);else if(!q(a))a=2;else if(a&&g[1]&&0>g[1]){var t=
a+ +g[1];0<=t?(g[0]=(+g[0]).toExponential(t).split("e")[0],a=t):(g[0]=g[0].split(".")[0]||0,d=20>a?(g[0]*Math.pow(10,g[1])).toFixed(a):0,g[1]=0)}var x=(Math.abs(g[1]?g[0]:d)+Math.pow(10,-Math.max(a,k)-1)).toFixed(a);k=String(e(x));t=3<k.length?k.length%3:0;b=w(b,h.decimalPoint);l=w(l,h.thousandsSep);d=(0>d?"-":"")+(t?k.substr(0,t)+l:"");d+=k.substr(t).replace(/(\d{3})(?=\d)/g,"$1"+l);a&&(d+=b+x.slice(-a));g[1]&&0!==+d&&(d+="e"+g[1]);return d}function A(d,a,b){for(var h in d)Object.hasOwnProperty.call(d,
h)&&a.call(b||d[h],d[h],h,d)}c.timers=[];var f=c.charts,b=c.doc,a=c.win;c.error=function(d,b,k,l){var h=q(d),f=h?"Highcharts error #"+d+": www.highcharts.com/errors/"+d+"/":d.toString(),g=function(){if(b)throw Error(f);a.console&&console.log(f)};if("undefined"!==typeof l){var t="";h&&(f+="?");c.objectEach(l,function(d,a){t+="\n"+a+": "+d;h&&(f+=encodeURI(a)+"="+encodeURI(d))});f+=t}k?c.fireEvent(k,"displayError",{code:d,message:f,params:l},g):g()};c.Fx=function(d,a,b){this.options=a;this.elem=d;this.prop=
b};c.Fx.prototype={dSetter:function(){var d=this.paths[0],a=this.paths[1],b=[],l=this.now,f=d.length;if(1===l)b=this.toD;else if(f===a.length&&1>l)for(;f--;){var p=parseFloat(d[f]);b[f]=isNaN(p)||"A"===a[f-4]||"A"===a[f-5]?a[f]:l*parseFloat(""+(a[f]-p))+p}else b=a;this.elem.attr("d",b,null,!0)},update:function(){var d=this.elem,a=this.prop,b=this.now,l=this.options.step;if(this[a+"Setter"])this[a+"Setter"]();else d.attr?d.element&&d.attr(a,b,null,!0):d.style[a]=b+this.unit;l&&l.call(d,b,this)},run:function(d,
b,k){var h=this,f=h.options,p=function(d){return p.stopped?!1:h.step(d)},g=a.requestAnimationFrame||function(d){setTimeout(d,13)},t=function(){for(var d=0;d<c.timers.length;d++)c.timers[d]()||c.timers.splice(d--,1);c.timers.length&&g(t)};d!==b||this.elem["forceAnimate:"+this.prop]?(this.startTime=+new Date,this.start=d,this.end=b,this.unit=k,this.now=this.start,this.pos=0,p.elem=this.elem,p.prop=this.prop,p()&&1===c.timers.push(p)&&g(t)):(delete f.curAnim[this.prop],f.complete&&0===Object.keys(f.curAnim).length&&
f.complete.call(this.elem))},step:function(d){var a=+new Date,b=this.options,l=this.elem,f=b.complete,p=b.duration,g=b.curAnim;if(l.attr&&!l.element)d=!1;else if(d||a>=p+this.startTime){this.now=this.end;this.pos=1;this.update();var t=g[this.prop]=!0;A(g,function(d){!0!==d&&(t=!1)});t&&f&&f.call(l);d=!1}else this.pos=b.easing((a-this.startTime)/p),this.now=this.start+(this.end-this.start)*this.pos,this.update(),d=!0;return d},initPath:function(d,a,b){function h(d){for(n=d.length;n--;){var a="M"===
d[n]||"L"===d[n];var b=/[a-zA-Z]/.test(d[n+3]);a&&b&&d.splice(n+1,0,d[n+1],d[n+2],d[n+1],d[n+2])}}function f(d,a){for(;d.length<r;){d[0]=a[r-d.length];var b=d.slice(0,c);[].splice.apply(d,[0,0].concat(b));z&&(b=d.slice(d.length-c),[].splice.apply(d,[d.length,0].concat(b)),n--)}d[0]="M"}function k(d,a){for(var b=(r-d.length)/c;0<b&&b--;)E=d.slice().splice(d.length/N-c,c*N),E[0]=a[r-c-b*c],x&&(E[c-6]=E[c-2],E[c-5]=E[c-1]),[].splice.apply(d,[d.length/N,0].concat(E)),z&&b--}a=a||"";var g=d.startX,t=d.endX,
x=-1<a.indexOf("C"),c=x?7:3,E,n;a=a.split(" ");b=b.slice();var z=d.isArea,N=z?2:1;x&&(h(a),h(b));if(g&&t){for(n=0;n<g.length;n++)if(g[n]===t[0]){var O=n;break}else if(g[0]===t[t.length-g.length+n]){O=n;var A=!0;break}else if(g[g.length-1]===t[t.length-g.length+n]){O=g.length-n;break}"undefined"===typeof O&&(a=[])}if(a.length&&q(O)){var r=b.length+O*N*c;A?(f(a,b),k(b,a)):(f(b,a),k(a,b))}return[a,b]},fillSetter:function(){c.Fx.prototype.strokeSetter.apply(this,arguments)},strokeSetter:function(){this.elem.attr(this.prop,
c.color(this.start).tweenTo(c.color(this.end),this.pos),null,!0)}};c.merge=function(){var d,a=arguments,b={},l=function(d,a){"object"!==typeof d&&(d={});A(a,function(b,h){!G(b,!0)||v(b)||H(b)?d[h]=a[h]:d[h]=l(d[h]||{},b)});return d};!0===a[0]&&(b=a[1],a=Array.prototype.slice.call(a,2));var f=a.length;for(d=0;d<f;d++)b=l(b,a[d]);return b};c.clearTimeout=function(d){C(d)&&clearTimeout(d)};c.css=function(d,a){c.isMS&&!c.svg&&a&&"undefined"!==typeof a.opacity&&(a.filter="alpha(opacity="+100*a.opacity+
")");u(d.style,a)};c.createElement=function(d,a,f,l,y){d=b.createElement(d);var h=c.css;a&&u(d,a);y&&h(d,{padding:"0",border:"none",margin:"0"});f&&h(d,f);l&&l.appendChild(d);return d};c.datePropsToTimestamps=function(d){A(d,function(a,b){G(a)&&"function"===typeof a.getTime?d[b]=a.getTime():(G(a)||I(a))&&c.datePropsToTimestamps(a)})};c.formatSingle=function(d,a,b){var h=/\.([0-9])/,f=c.defaultOptions.lang,k=b&&b.time||c.time;b=b&&b.numberFormatter||D;/f$/.test(d)?(h=(h=d.match(h))?h[1]:-1,null!==
a&&(a=b(a,h,f.decimalPoint,-1<d.indexOf(",")?f.thousandsSep:""))):a=k.dateFormat(d,a);return a};c.format=function(d,a,b){for(var h="{",f=!1,k,g,t,x,L=[],E;d;){h=d.indexOf(h);if(-1===h)break;k=d.slice(0,h);if(f){k=k.split(":");g=k.shift().split(".");x=g.length;E=a;for(t=0;t<x;t++)E&&(E=E[g[t]]);k.length&&(E=c.formatSingle(k.join(":"),E,b));L.push(E)}else L.push(k);d=d.slice(h+1);h=(f=!f)?"}":"{"}L.push(d);return L.join("")};c.getMagnitude=function(d){return Math.pow(10,Math.floor(Math.log(d)/Math.LN10))};
c.normalizeTickInterval=function(d,a,b,l,f){var h=d;b=w(b,1);var g=d/b;a||(a=f?[1,1.2,1.5,2,2.5,3,4,5,6,8,10]:[1,2,2.5,5,10],!1===l&&(1===b?a=a.filter(function(d){return 0===d%1}):.1>=b&&(a=[1/b])));for(l=0;l<a.length&&!(h=a[l],f&&h*b>=d||!f&&g<=(a[l]+(a[l+1]||a[l]))/2);l++);return h=r(h*b,-Math.round(Math.log(.001)/Math.LN10))};c.stableSort=function(d,a){var b=d.length,h,f;for(f=0;f<b;f++)d[f].safeI=f;d.sort(function(d,b){h=a(d,b);return 0===h?d.safeI-b.safeI:h});for(f=0;f<b;f++)delete d[f].safeI};
c.timeUnits={millisecond:1,second:1E3,minute:6E4,hour:36E5,day:864E5,week:6048E5,month:24192E5,year:314496E5};Math.easeInOutSine=function(d){return-.5*(Math.cos(Math.PI*d)-1)};c.getStyle=function(d,b,f){if("width"===b)return b=Math.min(d.offsetWidth,d.scrollWidth),f=d.getBoundingClientRect&&d.getBoundingClientRect().width,f<b&&f>=b-1&&(b=Math.floor(f)),Math.max(0,b-c.getStyle(d,"padding-left")-c.getStyle(d,"padding-right"));if("height"===b)return Math.max(0,Math.min(d.offsetHeight,d.scrollHeight)-
c.getStyle(d,"padding-top")-c.getStyle(d,"padding-bottom"));a.getComputedStyle||c.error(27,!0);if(d=a.getComputedStyle(d,void 0))d=d.getPropertyValue(b),w(f,"opacity"!==b)&&(d=e(d));return d};c.inArray=function(d,a,b){return a.indexOf(d,b)};c.find=Array.prototype.find?function(d,a){return d.find(a)}:function(d,a){var b,h=d.length;for(b=0;b<h;b++)if(a(d[b],b))return d[b]};c.keys=Object.keys;c.stop=function(d,a){for(var b=c.timers.length;b--;)c.timers[b].elem!==d||a&&a!==c.timers[b].prop||(c.timers[b].stopped=
!0)};A({map:"map",each:"forEach",grep:"filter",reduce:"reduce",some:"some"},function(d,a){c[a]=function(a){return Array.prototype[d].apply(a,[].slice.call(arguments,1))}});c.addEvent=function(d,a,b,f){void 0===f&&(f={});var h=d.addEventListener||c.addEventListenerPolyfill;var l="function"===typeof d&&d.prototype?d.prototype.protoEvents=d.prototype.protoEvents||{}:d.hcEvents=d.hcEvents||{};c.Point&&d instanceof c.Point&&d.series&&d.series.chart&&(d.series.chart.runTrackerClick=!0);h&&h.call(d,a,b,
!1);l[a]||(l[a]=[]);l[a].push({fn:b,order:"number"===typeof f.order?f.order:Infinity});l[a].sort(function(d,a){return d.order-a.order});return function(){c.removeEvent(d,a,b)}};c.removeEvent=function(d,a,b){function h(a,b){var g=d.removeEventListener||c.removeEventListenerPolyfill;g&&g.call(d,a,b,!1)}function f(b){var g;if(d.nodeName){if(a){var f={};f[a]=!0}else f=b;A(f,function(d,a){if(b[a])for(g=b[a].length;g--;)h(a,b[a][g].fn)})}}var k;["protoEvents","hcEvents"].forEach(function(g,t){var l=(t=
t?d:d.prototype)&&t[g];l&&(a?(k=l[a]||[],b?(l[a]=k.filter(function(a){return b!==a.fn}),h(a,b)):(f(l),l[a]=[])):(f(l),t[g]={}))})};c.fireEvent=function(a,h,f,l){var d;f=f||{};if(b.createEvent&&(a.dispatchEvent||a.fireEvent)){var k=b.createEvent("Events");k.initEvent(h,!0,!0);u(k,f);a.dispatchEvent?a.dispatchEvent(k):a.fireEvent(h,k)}else f.target||u(f,{preventDefault:function(){f.defaultPrevented=!0},target:a,type:h}),function(b,h){void 0===b&&(b=[]);void 0===h&&(h=[]);var g=0,t=0,l=b.length+h.length;
for(d=0;d<l;d++)!1===(b[g]?h[t]?b[g].order<=h[t].order?b[g++]:h[t++]:b[g++]:h[t++]).fn.call(a,f)&&f.preventDefault()}(a.protoEvents&&a.protoEvents[h],a.hcEvents&&a.hcEvents[h]);l&&!f.defaultPrevented&&l.call(a,f)};c.animate=function(a,b,f){var d,h="",k,g;if(!G(f)){var t=arguments;f={duration:t[2],easing:t[3],complete:t[4]}}q(f.duration)||(f.duration=400);f.easing="function"===typeof f.easing?f.easing:Math[f.easing]||Math.easeInOutSine;f.curAnim=c.merge(b);A(b,function(t,l){c.stop(a,l);g=new c.Fx(a,
f,l);k=null;"d"===l?(g.paths=g.initPath(a,a.d,b.d),g.toD=b.d,d=0,k=1):a.attr?d=a.attr(l):(d=parseFloat(c.getStyle(a,l))||0,"opacity"!==l&&(h="px"));k||(k=t);k&&k.match&&k.match("px")&&(k=k.replace(/px/g,""));g.run(d,k,h)})};c.seriesType=function(a,b,f,l,y){var d=c.getOptions(),g=c.seriesTypes;d.plotOptions[a]=c.merge(d.plotOptions[b],f);g[a]=m(g[b]||function(){},l);g[a].prototype.type=a;y&&(g[a].prototype.pointClass=m(c.Point,y));return g[a]};c.uniqueKey=function(){var a=Math.random().toString(36).substring(2,
9),b=0;return function(){return"highcharts-"+a+"-"+b++}}();c.isFunction=function(a){return"function"===typeof a};a.jQuery&&(a.jQuery.fn.highcharts=function(){var a=[].slice.call(arguments);if(this[0])return a[0]?(new (c[F(a[0])?a.shift():"Chart"])(this[0],a[0],a[1]),this):f[B(this[0],"data-highcharts-chart")]});return{animObject:function(a){return G(a)?c.merge(a):{duration:a?500:0}},arrayMax:function(a){for(var d=a.length,b=a[0];d--;)a[d]>b&&(b=a[d]);return b},arrayMin:function(a){for(var d=a.length,
b=a[0];d--;)a[d]<b&&(b=a[d]);return b},attr:B,clamp:function(a,b,f){return a>b?a<f?a:f:b},correctFloat:r,defined:C,destroyObjectProperties:function(a,b){A(a,function(d,h){d&&d!==b&&d.destroy&&d.destroy();delete a[h]})},discardElement:function(a){var d=c.garbageBin;d||(d=c.createElement("div"));a&&d.appendChild(a);d.innerHTML=""},erase:function(a,b){for(var d=a.length;d--;)if(a[d]===b){a.splice(d,1);break}},extend:u,extendClass:m,isArray:I,isClass:v,isDOMElement:H,isNumber:q,isObject:G,isString:F,
numberFormat:D,objectEach:A,offset:function(d){var h=b.documentElement;d=d.parentElement||d.parentNode?d.getBoundingClientRect():{top:0,left:0};return{top:d.top+(a.pageYOffset||h.scrollTop)-(h.clientTop||0),left:d.left+(a.pageXOffset||h.scrollLeft)-(h.clientLeft||0)}},pad:function(a,b,f){return Array((b||2)+1-String(a).replace("-","").length).join(f||"0")+a},pick:w,pInt:e,relativeLength:function(a,b,f){return/%$/.test(a)?b*parseFloat(a)/100+(f||0):parseFloat(a)},setAnimation:function(a,b){b.renderer.globalAnimation=
w(a,b.options.chart.animation,!0)},splat:function(a){return I(a)?a:[a]},syncTimeout:function(a,b,f){if(0<b)return setTimeout(a,b,f);a.call(0,f);return-1},wrap:function(a,b,f){var d=a[b];a[b]=function(){var a=Array.prototype.slice.call(arguments),b=arguments,g=this;g.proceed=function(){d.apply(g,arguments.length?arguments:b)};a.unshift(d);a=f.apply(this,a);g.proceed=null;return a}}}});M(J,"parts/Color.js",[J["parts/Globals.js"],J["parts/Utilities.js"]],function(c,e){var F=e.isNumber,I=e.pInt,G=c.merge;
c.Color=function(e){if(!(this instanceof c.Color))return new c.Color(e);this.init(e)};c.Color.prototype={parsers:[{regex:/rgba\(\s*([0-9]{1,3})\s*,\s*([0-9]{1,3})\s*,\s*([0-9]{1,3})\s*,\s*([0-9]?(?:\.[0-9]+)?)\s*\)/,parse:function(c){return[I(c[1]),I(c[2]),I(c[3]),parseFloat(c[4],10)]}},{regex:/rgb\(\s*([0-9]{1,3})\s*,\s*([0-9]{1,3})\s*,\s*([0-9]{1,3})\s*\)/,parse:function(c){return[I(c[1]),I(c[2]),I(c[3]),1]}}],names:{white:"#ffffff",black:"#000000"},init:function(e){var v,q;if((this.input=e=this.names[e&&
e.toLowerCase?e.toLowerCase():""]||e)&&e.stops)this.stops=e.stops.map(function(e){return new c.Color(e[1])});else{if(e&&e.charAt&&"#"===e.charAt()){var C=e.length;e=parseInt(e.substr(1),16);7===C?v=[(e&16711680)>>16,(e&65280)>>8,e&255,1]:4===C&&(v=[(e&3840)>>4|(e&3840)>>8,(e&240)>>4|e&240,(e&15)<<4|e&15,1])}if(!v)for(q=this.parsers.length;q--&&!v;){var H=this.parsers[q];(C=H.regex.exec(e))&&(v=H.parse(C))}}this.rgba=v||[]},get:function(c){var e=this.input,q=this.rgba;if(this.stops){var C=G(e);C.stops=
[].concat(C.stops);this.stops.forEach(function(e,q){C.stops[q]=[C.stops[q][0],e.get(c)]})}else C=q&&F(q[0])?"rgb"===c||!c&&1===q[3]?"rgb("+q[0]+","+q[1]+","+q[2]+")":"a"===c?q[3]:"rgba("+q.join(",")+")":e;return C},brighten:function(c){var e,q=this.rgba;if(this.stops)this.stops.forEach(function(e){e.brighten(c)});else if(F(c)&&0!==c)for(e=0;3>e;e++)q[e]+=I(255*c),0>q[e]&&(q[e]=0),255<q[e]&&(q[e]=255);return this},setOpacity:function(c){this.rgba[3]=c;return this},tweenTo:function(c,e){var q=this.rgba,
v=c.rgba;v.length&&q&&q.length?(c=1!==v[3]||1!==q[3],e=(c?"rgba(":"rgb(")+Math.round(v[0]+(q[0]-v[0])*(1-e))+","+Math.round(v[1]+(q[1]-v[1])*(1-e))+","+Math.round(v[2]+(q[2]-v[2])*(1-e))+(c?","+(v[3]+(q[3]-v[3])*(1-e)):"")+")"):e=c.input||"none";return e}};c.color=function(e){return new c.Color(e)}});M(J,"parts/SvgRenderer.js",[J["parts/Globals.js"],J["parts/Utilities.js"]],function(c,e){var F=e.animObject,I=e.attr,G=e.defined,H=e.destroyObjectProperties,v=e.erase,q=e.extend,C=e.isArray,B=e.isNumber,
u=e.isObject,w=e.isString,m=e.objectEach,r=e.pick,D=e.pInt,A=e.splat,f=c.addEvent,b=c.animate,a=c.charts,d=c.color,h=c.css,k=c.createElement,l=c.deg2rad,y=c.doc,p=c.hasTouch,g=c.isFirefox,t=c.isMS,x=c.isWebKit,L=c.merge,E=c.noop,n=c.removeEvent,z=c.stop,N=c.svg,O=c.SVG_NS,V=c.symbolSizes,T=c.win;var P=c.SVGElement=function(){return this};q(P.prototype,{opacity:1,SVG_NS:O,textProps:"direction fontSize fontWeight fontFamily fontStyle color lineHeight width textAlign textDecoration textOverflow textOutline cursor".split(" "),
init:function(a,b){this.element="span"===b?k(b):y.createElementNS(this.SVG_NS,b);this.renderer=a;c.fireEvent(this,"afterInit")},animate:function(a,d,n){var K=F(r(d,this.renderer.globalAnimation,!0));r(y.hidden,y.msHidden,y.webkitHidden,!1)&&(K.duration=0);0!==K.duration?(n&&(K.complete=n),b(this,a,K)):(this.attr(a,void 0,n),m(a,function(a,b){K.step&&K.step.call(this,a,{prop:b,pos:1})},this));return this},complexColor:function(a,b,d){var n=this.renderer,K,Q,g,z,f,h,t,l,R,x,k,N=[],p;c.fireEvent(this.renderer,
"complexColor",{args:arguments},function(){a.radialGradient?Q="radialGradient":a.linearGradient&&(Q="linearGradient");Q&&(g=a[Q],f=n.gradients,t=a.stops,x=d.radialReference,C(g)&&(a[Q]=g={x1:g[0],y1:g[1],x2:g[2],y2:g[3],gradientUnits:"userSpaceOnUse"}),"radialGradient"===Q&&x&&!G(g.gradientUnits)&&(z=g,g=L(g,n.getRadialAttr(x,z),{gradientUnits:"userSpaceOnUse"})),m(g,function(a,b){"id"!==b&&N.push(b,a)}),m(t,function(a){N.push(a)}),N=N.join(","),f[N]?k=f[N].attr("id"):(g.id=k=c.uniqueKey(),f[N]=h=
n.createElement(Q).attr(g).add(n.defs),h.radAttr=z,h.stops=[],t.forEach(function(a){0===a[1].indexOf("rgba")?(K=c.color(a[1]),l=K.get("rgb"),R=K.get("a")):(l=a[1],R=1);a=n.createElement("stop").attr({offset:a[0],"stop-color":l,"stop-opacity":R}).add(h);h.stops.push(a)})),p="url("+n.url+"#"+k+")",d.setAttribute(b,p),d.gradient=N,a.toString=function(){return p})})},applyTextOutline:function(a){var b=this.element,d;-1!==a.indexOf("contrast")&&(a=a.replace(/contrast/g,this.renderer.getContrast(b.style.fill)));
a=a.split(" ");var n=a[a.length-1];if((d=a[0])&&"none"!==d&&c.svg){this.fakeTS=!0;a=[].slice.call(b.getElementsByTagName("tspan"));this.ySetter=this.xSetter;d=d.replace(/(^[\d\.]+)(.*?)$/g,function(a,b,d){return 2*b+d});this.removeTextOutline(a);var g=b.firstChild;a.forEach(function(a,K){0===K&&(a.setAttribute("x",b.getAttribute("x")),K=b.getAttribute("y"),a.setAttribute("y",K||0),null===K&&b.setAttribute("y",0));a=a.cloneNode(1);I(a,{"class":"highcharts-text-outline",fill:n,stroke:n,"stroke-width":d,
"stroke-linejoin":"round"});b.insertBefore(a,g)})}},removeTextOutline:function(a){for(var b=a.length,d;b--;)d=a[b],"highcharts-text-outline"===d.getAttribute("class")&&v(a,this.element.removeChild(d))},symbolCustomAttribs:"x y width height r start end innerR anchorX anchorY rounded".split(" "),attr:function(a,b,d,n){var g=this.element,K,Q=this,f,h,t=this.symbolCustomAttribs;if("string"===typeof a&&"undefined"!==typeof b){var l=a;a={};a[l]=b}"string"===typeof a?Q=(this[a+"Getter"]||this._defaultGetter).call(this,
a,g):(m(a,function(b,d){f=!1;n||z(this,d);this.symbolName&&-1!==c.inArray(d,t)&&(K||(this.symbolAttr(a),K=!0),f=!0);!this.rotation||"x"!==d&&"y"!==d||(this.doTransform=!0);f||(h=this[d+"Setter"]||this._defaultSetter,h.call(this,b,d,g),!this.styledMode&&this.shadows&&/^(width|height|visibility|x|y|d|transform|cx|cy|r)$/.test(d)&&this.updateShadows(d,b,h))},this),this.afterSetters());d&&d.call(this);return Q},afterSetters:function(){this.doTransform&&(this.updateTransform(),this.doTransform=!1)},updateShadows:function(a,
b,d){for(var n=this.shadows,g=n.length;g--;)d.call(n[g],"height"===a?Math.max(b-(n[g].cutHeight||0),0):"d"===a?this.d:b,a,n[g])},addClass:function(a,b){var d=b?"":this.attr("class")||"";a=(a||"").split(/ /g).reduce(function(a,b){-1===d.indexOf(b)&&a.push(b);return a},d?[d]:[]).join(" ");a!==d&&this.attr("class",a);return this},hasClass:function(a){return-1!==(this.attr("class")||"").split(" ").indexOf(a)},removeClass:function(a){return this.attr("class",(this.attr("class")||"").replace(w(a)?new RegExp(" ?"+
a+" ?"):a,""))},symbolAttr:function(a){var b=this;"x y r start end width height innerR anchorX anchorY clockwise".split(" ").forEach(function(d){b[d]=r(a[d],b[d])});b.attr({d:b.renderer.symbols[b.symbolName](b.x,b.y,b.width,b.height,b)})},clip:function(a){return this.attr("clip-path",a?"url("+this.renderer.url+"#"+a.id+")":"none")},crisp:function(a,b){b=b||a.strokeWidth||0;var d=Math.round(b)%2/2;a.x=Math.floor(a.x||this.x||0)+d;a.y=Math.floor(a.y||this.y||0)+d;a.width=Math.floor((a.width||this.width||
0)-2*d);a.height=Math.floor((a.height||this.height||0)-2*d);G(a.strokeWidth)&&(a.strokeWidth=b);return a},css:function(a){var b=this.styles,d={},n=this.element,g="",z=!b,f=["textOutline","textOverflow","width"];a&&a.color&&(a.fill=a.color);b&&m(a,function(a,n){a!==b[n]&&(d[n]=a,z=!0)});if(z){b&&(a=q(b,d));if(a)if(null===a.width||"auto"===a.width)delete this.textWidth;else if("text"===n.nodeName.toLowerCase()&&a.width)var Q=this.textWidth=D(a.width);this.styles=a;Q&&!N&&this.renderer.forExport&&delete a.width;
if(n.namespaceURI===this.SVG_NS){var t=function(a,b){return"-"+b.toLowerCase()};m(a,function(a,b){-1===f.indexOf(b)&&(g+=b.replace(/([A-Z])/g,t)+":"+a+";")});g&&I(n,"style",g)}else h(n,a);this.added&&("text"===this.element.nodeName&&this.renderer.buildText(this),a&&a.textOutline&&this.applyTextOutline(a.textOutline))}return this},getStyle:function(a){return T.getComputedStyle(this.element||this,"").getPropertyValue(a)},strokeWidth:function(){if(!this.renderer.styledMode)return this["stroke-width"]||
0;var a=this.getStyle("stroke-width"),b=0;if(a.indexOf("px")===a.length-2)b=D(a);else if(""!==a){var d=y.createElementNS(O,"rect");I(d,{width:a,"stroke-width":0});this.element.parentNode.appendChild(d);b=d.getBBox().width;d.parentNode.removeChild(d)}return b},on:function(a,b){var d=this,n=d.element;p&&"click"===a?(n.ontouchstart=function(a){d.touchEventFired=Date.now();a.preventDefault();b.call(n,a)},n.onclick=function(a){(-1===T.navigator.userAgent.indexOf("Android")||1100<Date.now()-(d.touchEventFired||
0))&&b.call(n,a)}):n["on"+a]=b;return this},setRadialReference:function(a){var b=this.renderer.gradients[this.element.gradient];this.element.radialReference=a;b&&b.radAttr&&b.animate(this.renderer.getRadialAttr(a,b.radAttr));return this},translate:function(a,b){return this.attr({translateX:a,translateY:b})},invert:function(a){this.inverted=a;this.updateTransform();return this},updateTransform:function(){var a=this.translateX||0,b=this.translateY||0,d=this.scaleX,n=this.scaleY,g=this.inverted,z=this.rotation,
f=this.matrix,h=this.element;g&&(a+=this.width,b+=this.height);a=["translate("+a+","+b+")"];G(f)&&a.push("matrix("+f.join(",")+")");g?a.push("rotate(90) scale(-1,1)"):z&&a.push("rotate("+z+" "+r(this.rotationOriginX,h.getAttribute("x"),0)+" "+r(this.rotationOriginY,h.getAttribute("y")||0)+")");(G(d)||G(n))&&a.push("scale("+r(d,1)+" "+r(n,1)+")");a.length&&h.setAttribute("transform",a.join(" "))},toFront:function(){var a=this.element;a.parentNode.appendChild(a);return this},align:function(a,b,d){var n,
g={};var z=this.renderer;var f=z.alignedObjects;var K,h;if(a){if(this.alignOptions=a,this.alignByTranslate=b,!d||w(d))this.alignTo=n=d||"renderer",v(f,this),f.push(this),d=null}else a=this.alignOptions,b=this.alignByTranslate,n=this.alignTo;d=r(d,z[n],z);n=a.align;z=a.verticalAlign;f=(d.x||0)+(a.x||0);var t=(d.y||0)+(a.y||0);"right"===n?K=1:"center"===n&&(K=2);K&&(f+=(d.width-(a.width||0))/K);g[b?"translateX":"x"]=Math.round(f);"bottom"===z?h=1:"middle"===z&&(h=2);h&&(t+=(d.height-(a.height||0))/
h);g[b?"translateY":"y"]=Math.round(t);this[this.placed?"animate":"attr"](g);this.placed=!0;this.alignAttr=g;return this},getBBox:function(a,b){var d,n=this.renderer,g=this.element,z=this.styles,f=this.textStr,K,h=n.cache,t=n.cacheKeys,Q=g.namespaceURI===this.SVG_NS;b=r(b,this.rotation,0);var x=n.styledMode?g&&P.prototype.getStyle.call(g,"font-size"):z&&z.fontSize;if(G(f)){var c=f.toString();-1===c.indexOf("<")&&(c=c.replace(/[0-9]/g,"0"));c+=["",b,x,this.textWidth,z&&z.textOverflow].join()}c&&!a&&
(d=h[c]);if(!d){if(Q||n.forExport){try{(K=this.fakeTS&&function(a){[].forEach.call(g.querySelectorAll(".highcharts-text-outline"),function(b){b.style.display=a})})&&K("none"),d=g.getBBox?q({},g.getBBox()):{width:g.offsetWidth,height:g.offsetHeight},K&&K("")}catch(ca){""}if(!d||0>d.width)d={width:0,height:0}}else d=this.htmlGetBBox();n.isSVG&&(a=d.width,n=d.height,Q&&(d.height=n={"11px,17":14,"13px,20":16}[z&&z.fontSize+","+Math.round(n)]||n),b&&(z=b*l,d.width=Math.abs(n*Math.sin(z))+Math.abs(a*Math.cos(z)),
d.height=Math.abs(n*Math.cos(z))+Math.abs(a*Math.sin(z))));if(c&&0<d.height){for(;250<t.length;)delete h[t.shift()];h[c]||t.push(c);h[c]=d}}return d},show:function(a){return this.attr({visibility:a?"inherit":"visible"})},hide:function(a){a?this.attr({y:-9999}):this.attr({visibility:"hidden"});return this},fadeOut:function(a){var b=this;b.animate({opacity:0},{duration:a||150,complete:function(){b.attr({y:-9999})}})},add:function(a){var b=this.renderer,d=this.element;a&&(this.parentGroup=a);this.parentInverted=
a&&a.inverted;"undefined"!==typeof this.textStr&&b.buildText(this);this.added=!0;if(!a||a.handleZ||this.zIndex)var n=this.zIndexSetter();n||(a?a.element:b.box).appendChild(d);if(this.onAdd)this.onAdd();return this},safeRemoveChild:function(a){var b=a.parentNode;b&&b.removeChild(a)},destroy:function(){var a=this,b=a.element||{},d=a.renderer,n=d.isSVG&&"SPAN"===b.nodeName&&a.parentGroup,g=b.ownerSVGElement,f=a.clipPath;b.onclick=b.onmouseout=b.onmouseover=b.onmousemove=b.point=null;z(a);f&&g&&([].forEach.call(g.querySelectorAll("[clip-path],[CLIP-PATH]"),
function(a){-1<a.getAttribute("clip-path").indexOf(f.element.id)&&a.removeAttribute("clip-path")}),a.clipPath=f.destroy());if(a.stops){for(g=0;g<a.stops.length;g++)a.stops[g]=a.stops[g].destroy();a.stops=null}a.safeRemoveChild(b);for(d.styledMode||a.destroyShadows();n&&n.div&&0===n.div.childNodes.length;)b=n.parentGroup,a.safeRemoveChild(n.div),delete n.div,n=b;a.alignTo&&v(d.alignedObjects,a);m(a,function(b,d){a[d]&&a[d].parentGroup===a&&a[d].destroy&&a[d].destroy();delete a[d]})},shadow:function(a,
b,d){var n=[],g,z=this.element;if(!a)this.destroyShadows();else if(!this.shadows){var f=r(a.width,3);var h=(a.opacity||.15)/f;var K=this.parentInverted?"(-1,-1)":"("+r(a.offsetX,1)+", "+r(a.offsetY,1)+")";for(g=1;g<=f;g++){var t=z.cloneNode(0);var l=2*f+1-2*g;I(t,{stroke:a.color||"#000000","stroke-opacity":h*g,"stroke-width":l,transform:"translate"+K,fill:"none"});t.setAttribute("class",(t.getAttribute("class")||"")+" highcharts-shadow");d&&(I(t,"height",Math.max(I(t,"height")-l,0)),t.cutHeight=l);
b?b.element.appendChild(t):z.parentNode&&z.parentNode.insertBefore(t,z);n.push(t)}this.shadows=n}return this},destroyShadows:function(){(this.shadows||[]).forEach(function(a){this.safeRemoveChild(a)},this);this.shadows=void 0},xGetter:function(a){"circle"===this.element.nodeName&&("x"===a?a="cx":"y"===a&&(a="cy"));return this._defaultGetter(a)},_defaultGetter:function(a){a=r(this[a+"Value"],this[a],this.element?this.element.getAttribute(a):null,0);/^[\-0-9\.]+$/.test(a)&&(a=parseFloat(a));return a},
dSetter:function(a,b,d){a&&a.join&&(a=a.join(" "));/(NaN| {2}|^$)/.test(a)&&(a="M 0 0");this[b]!==a&&(d.setAttribute(b,a),this[b]=a)},dashstyleSetter:function(a){var b,d=this["stroke-width"];"inherit"===d&&(d=1);if(a=a&&a.toLowerCase()){a=a.replace("shortdashdotdot","3,1,1,1,1,1,").replace("shortdashdot","3,1,1,1").replace("shortdot","1,1,").replace("shortdash","3,1,").replace("longdash","8,3,").replace(/dot/g,"1,3,").replace("dash","4,3,").replace(/,$/,"").split(",");for(b=a.length;b--;)a[b]=D(a[b])*
d;a=a.join(",").replace(/NaN/g,"none");this.element.setAttribute("stroke-dasharray",a)}},alignSetter:function(a){var b={left:"start",center:"middle",right:"end"};b[a]&&(this.alignValue=a,this.element.setAttribute("text-anchor",b[a]))},opacitySetter:function(a,b,d){this[b]=a;d.setAttribute(b,a)},titleSetter:function(a){var b=this.element.getElementsByTagName("title")[0];b||(b=y.createElementNS(this.SVG_NS,"title"),this.element.appendChild(b));b.firstChild&&b.removeChild(b.firstChild);b.appendChild(y.createTextNode(String(r(a,
"")).replace(/<[^>]*>/g,"").replace(/&lt;/g,"<").replace(/&gt;/g,">")))},textSetter:function(a){a!==this.textStr&&(delete this.bBox,delete this.textPxLength,this.textStr=a,this.added&&this.renderer.buildText(this))},setTextPath:function(a,b){var d=this.element,n={textAnchor:"text-anchor"},g=!1,z=this.textPathWrapper,f=!z;b=L(!0,{enabled:!0,attributes:{dy:-5,startOffset:"50%",textAnchor:"middle"}},b);var h=b.attributes;if(a&&b&&b.enabled){z&&null===z.element.parentNode?(f=!0,z=z.destroy()):z&&this.removeTextOutline.call(z.parentGroup,
[].slice.call(d.getElementsByTagName("tspan")));this.options&&this.options.padding&&(h.dx=-this.options.padding);z||(this.textPathWrapper=z=this.renderer.createElement("textPath"),g=!0);var t=z.element;(b=a.element.getAttribute("id"))||a.element.setAttribute("id",b=c.uniqueKey());if(f)for(a=d.getElementsByTagName("tspan");a.length;)a[0].setAttribute("y",0),B(h.dx)&&a[0].setAttribute("x",-h.dx),t.appendChild(a[0]);g&&z.add({element:this.text?this.text.element:d});t.setAttributeNS("http://www.w3.org/1999/xlink",
"href",this.renderer.url+"#"+b);G(h.dy)&&(t.parentNode.setAttribute("dy",h.dy),delete h.dy);G(h.dx)&&(t.parentNode.setAttribute("dx",h.dx),delete h.dx);m(h,function(a,b){t.setAttribute(n[b]||b,a)});d.removeAttribute("transform");this.removeTextOutline.call(z,[].slice.call(d.getElementsByTagName("tspan")));this.text&&!this.renderer.styledMode&&this.attr({fill:"none","stroke-width":0});this.applyTextOutline=this.updateTransform=E}else z&&(delete this.updateTransform,delete this.applyTextOutline,this.destroyTextPath(d,
a),this.updateTransform(),this.options.rotation&&this.applyTextOutline(this.options.style.textOutline));return this},destroyTextPath:function(a,b){var d=a.getElementsByTagName("text")[0];if(d){if(d.removeAttribute("dx"),d.removeAttribute("dy"),b.element.setAttribute("id",""),d.getElementsByTagName("textPath").length){for(a=this.textPathWrapper.element.childNodes;a.length;)d.appendChild(a[0]);d.removeChild(this.textPathWrapper.element)}}else if(a.getAttribute("dx")||a.getAttribute("dy"))a.removeAttribute("dx"),
a.removeAttribute("dy");this.textPathWrapper=this.textPathWrapper.destroy()},fillSetter:function(a,b,d){"string"===typeof a?d.setAttribute(b,a):a&&this.complexColor(a,b,d)},visibilitySetter:function(a,b,d){"inherit"===a?d.removeAttribute(b):this[b]!==a&&d.setAttribute(b,a);this[b]=a},zIndexSetter:function(a,b){var d=this.renderer,n=this.parentGroup,g=(n||d).element||d.box,z=this.element,f=!1;d=g===d.box;var h=this.added;var t;G(a)?(z.setAttribute("data-z-index",a),a=+a,this[b]===a&&(h=!1)):G(this[b])&&
z.removeAttribute("data-z-index");this[b]=a;if(h){(a=this.zIndex)&&n&&(n.handleZ=!0);b=g.childNodes;for(t=b.length-1;0<=t&&!f;t--){n=b[t];h=n.getAttribute("data-z-index");var l=!G(h);if(n!==z)if(0>a&&l&&!d&&!t)g.insertBefore(z,b[t]),f=!0;else if(D(h)<=a||l&&(!G(a)||0<=a))g.insertBefore(z,b[t+1]||null),f=!0}f||(g.insertBefore(z,b[d?3:0]||null),f=!0)}return f},_defaultSetter:function(a,b,d){d.setAttribute(b,a)}});P.prototype.yGetter=P.prototype.xGetter;P.prototype.translateXSetter=P.prototype.translateYSetter=
P.prototype.rotationSetter=P.prototype.verticalAlignSetter=P.prototype.rotationOriginXSetter=P.prototype.rotationOriginYSetter=P.prototype.scaleXSetter=P.prototype.scaleYSetter=P.prototype.matrixSetter=function(a,b){this[b]=a;this.doTransform=!0};P.prototype["stroke-widthSetter"]=P.prototype.strokeSetter=function(a,b,d){this[b]=a;this.stroke&&this["stroke-width"]?(P.prototype.fillSetter.call(this,this.stroke,"stroke",d),d.setAttribute("stroke-width",this["stroke-width"]),this.hasStroke=!0):"stroke-width"===
b&&0===a&&this.hasStroke?(d.removeAttribute("stroke"),this.hasStroke=!1):this.renderer.styledMode&&this["stroke-width"]&&(d.setAttribute("stroke-width",this["stroke-width"]),this.hasStroke=!0)};e=c.SVGRenderer=function(){this.init.apply(this,arguments)};q(e.prototype,{Element:P,SVG_NS:O,init:function(a,b,d,n,z,t,l){var K=this.createElement("svg").attr({version:"1.1","class":"highcharts-root"});l||K.css(this.getStyle(n));n=K.element;a.appendChild(n);I(a,"dir","ltr");-1===a.innerHTML.indexOf("xmlns")&&
I(n,"xmlns",this.SVG_NS);this.isSVG=!0;this.box=n;this.boxWrapper=K;this.alignedObjects=[];this.url=(g||x)&&y.getElementsByTagName("base").length?T.location.href.split("#")[0].replace(/<[^>]*>/g,"").replace(/([\('\)])/g,"\\$1").replace(/ /g,"%20"):"";this.createElement("desc").add().element.appendChild(y.createTextNode("Created with Highcharts 8.0.0"));this.defs=this.createElement("defs").add();this.allowHTML=t;this.forExport=z;this.styledMode=l;this.gradients={};this.cache={};this.cacheKeys=[];this.imgCount=
0;this.setSize(b,d,!1);var c;g&&a.getBoundingClientRect&&(b=function(){h(a,{left:0,top:0});c=a.getBoundingClientRect();h(a,{left:Math.ceil(c.left)-c.left+"px",top:Math.ceil(c.top)-c.top+"px"})},b(),this.unSubPixelFix=f(T,"resize",b))},definition:function(a){function b(a,n){var g;A(a).forEach(function(a){var z=d.createElement(a.tagName),f={};m(a,function(a,b){"tagName"!==b&&"children"!==b&&"textContent"!==b&&(f[b]=a)});z.attr(f);z.add(n||d.defs);a.textContent&&z.element.appendChild(y.createTextNode(a.textContent));
b(a.children||[],z);g=z});return g}var d=this;return b(a)},getStyle:function(a){return this.style=q({fontFamily:'"Lucida Grande", "Lucida Sans Unicode", Arial, Helvetica, sans-serif',fontSize:"12px"},a)},setStyle:function(a){this.boxWrapper.css(this.getStyle(a))},isHidden:function(){return!this.boxWrapper.getBBox().width},destroy:function(){var a=this.defs;this.box=null;this.boxWrapper=this.boxWrapper.destroy();H(this.gradients||{});this.gradients=null;a&&(this.defs=a.destroy());this.unSubPixelFix&&
this.unSubPixelFix();return this.alignedObjects=null},createElement:function(a){var b=new this.Element;b.init(this,a);return b},draw:E,getRadialAttr:function(a,b){return{cx:a[0]-a[2]/2+b.cx*a[2],cy:a[1]-a[2]/2+b.cy*a[2],r:b.r*a[2]}},truncate:function(a,b,d,n,g,z,f){var h=this,t=a.rotation,l,K=n?1:0,x=(d||n).length,c=x,k=[],N=function(a){b.firstChild&&b.removeChild(b.firstChild);a&&b.appendChild(y.createTextNode(a))},p=function(z,t){t=t||z;if("undefined"===typeof k[t])if(b.getSubStringLength)try{k[t]=
g+b.getSubStringLength(0,n?t+1:t)}catch(ea){""}else h.getSpanWidth&&(N(f(d||n,z)),k[t]=g+h.getSpanWidth(a,b));return k[t]},R;a.rotation=0;var O=p(b.textContent.length);if(R=g+O>z){for(;K<=x;)c=Math.ceil((K+x)/2),n&&(l=f(n,c)),O=p(c,l&&l.length-1),K===x?K=x+1:O>z?x=c-1:K=c;0===x?N(""):d&&x===d.length-1||N(l||f(d||n,c))}n&&n.splice(0,c);a.actualWidth=O;a.rotation=t;return R},escapes:{"&":"&amp;","<":"&lt;",">":"&gt;","'":"&#39;",'"':"&quot;"},buildText:function(a){var b=a.element,d=this,n=d.forExport,
g=r(a.textStr,"").toString(),z=-1!==g.indexOf("<"),f=b.childNodes,t,l=I(b,"x"),x=a.styles,c=a.textWidth,k=x&&x.lineHeight,p=x&&x.textOutline,L=x&&"ellipsis"===x.textOverflow,E=x&&"nowrap"===x.whiteSpace,A=x&&x.fontSize,Q,e=f.length;x=c&&!a.added&&this.box;var V=function(a){var n;d.styledMode||(n=/(px|em)$/.test(a&&a.style.fontSize)?a.style.fontSize:A||d.style.fontSize||12);return k?D(k):d.fontMetrics(n,a.getAttribute("style")?a:b).h},q=function(a,b){m(d.escapes,function(d,n){b&&-1!==b.indexOf(d)||
(a=a.toString().replace(new RegExp(d,"g"),n))});return a},P=function(a,b){var d=a.indexOf("<");a=a.substring(d,a.indexOf(">")-d);d=a.indexOf(b+"=");if(-1!==d&&(d=d+b.length+1,b=a.charAt(d),'"'===b||"'"===b))return a=a.substring(d+1),a.substring(0,a.indexOf(b))},T=/<br.*?>/g;var u=[g,L,E,k,p,A,c].join();if(u!==a.textCache){for(a.textCache=u;e--;)b.removeChild(f[e]);z||p||L||c||-1!==g.indexOf(" ")&&(!E||T.test(g))?(x&&x.appendChild(b),z?(g=d.styledMode?g.replace(/<(b|strong)>/g,'<span class="highcharts-strong">').replace(/<(i|em)>/g,
'<span class="highcharts-emphasized">'):g.replace(/<(b|strong)>/g,'<span style="font-weight:bold">').replace(/<(i|em)>/g,'<span style="font-style:italic">'),g=g.replace(/<a/g,"<span").replace(/<\/(b|strong|i|em|a)>/g,"</span>").split(T)):g=[g],g=g.filter(function(a){return""!==a}),g.forEach(function(g,z){var f=0,x=0;g=g.replace(/^\s+|\s+$/g,"").replace(/<span/g,"|||<span").replace(/<\/span>/g,"</span>|||");var K=g.split("|||");K.forEach(function(g){if(""!==g||1===K.length){var k={},p=y.createElementNS(d.SVG_NS,
"tspan"),R,r;(R=P(g,"class"))&&I(p,"class",R);if(R=P(g,"style"))R=R.replace(/(;| |^)color([ :])/,"$1fill$2"),I(p,"style",R);(r=P(g,"href"))&&!n&&(I(p,"onclick",'location.href="'+r+'"'),I(p,"class","highcharts-anchor"),d.styledMode||h(p,{cursor:"pointer"}));g=q(g.replace(/<[a-zA-Z\/](.|\n)*?>/g,"")||" ");if(" "!==g){p.appendChild(y.createTextNode(g));f?k.dx=0:z&&null!==l&&(k.x=l);I(p,k);b.appendChild(p);!f&&Q&&(!N&&n&&h(p,{display:"block"}),I(p,"dy",V(p)));if(c){var m=g.replace(/([^\^])-/g,"$1- ").split(" ");
k=!E&&(1<K.length||z||1<m.length);r=0;var e=V(p);if(L)t=d.truncate(a,p,g,void 0,0,Math.max(0,c-parseInt(A||12,10)),function(a,b){return a.substring(0,b)+"\u2026"});else if(k)for(;m.length;)m.length&&!E&&0<r&&(p=y.createElementNS(O,"tspan"),I(p,{dy:e,x:l}),R&&I(p,"style",R),p.appendChild(y.createTextNode(m.join(" ").replace(/- /g,"-"))),b.appendChild(p)),d.truncate(a,p,null,m,0===r?x:0,c,function(a,b){return m.slice(0,b).join(" ").replace(/- /g,"-")}),x=a.actualWidth,r++}f++}}});Q=Q||b.childNodes.length}),
L&&t&&a.attr("title",q(a.textStr,["&lt;","&gt;"])),x&&x.removeChild(b),p&&a.applyTextOutline&&a.applyTextOutline(p)):b.appendChild(y.createTextNode(q(g)))}},getContrast:function(a){a=d(a).rgba;a[0]*=1;a[1]*=1.2;a[2]*=.5;return 459<a[0]+a[1]+a[2]?"#000000":"#FFFFFF"},button:function(a,b,d,n,g,z,h,l,x,c){var K=this.label(a,b,d,x,null,null,c,null,"button"),k=0,N=this.styledMode;K.attr(L({padding:8,r:2},g));if(!N){g=L({fill:"#f7f7f7",stroke:"#cccccc","stroke-width":1,style:{color:"#333333",cursor:"pointer",
fontWeight:"normal"}},g);var p=g.style;delete g.style;z=L(g,{fill:"#e6e6e6"},z);var O=z.style;delete z.style;h=L(g,{fill:"#e6ebf5",style:{color:"#000000",fontWeight:"bold"}},h);var R=h.style;delete h.style;l=L(g,{style:{color:"#cccccc"}},l);var E=l.style;delete l.style}f(K.element,t?"mouseover":"mouseenter",function(){3!==k&&K.setState(1)});f(K.element,t?"mouseout":"mouseleave",function(){3!==k&&K.setState(k)});K.setState=function(a){1!==a&&(K.state=k=a);K.removeClass(/highcharts-button-(normal|hover|pressed|disabled)/).addClass("highcharts-button-"+
["normal","hover","pressed","disabled"][a||0]);N||K.attr([g,z,h,l][a||0]).css([p,O,R,E][a||0])};N||K.attr(g).css(q({cursor:"default"},p));return K.on("click",function(a){3!==k&&n.call(K,a)})},crispLine:function(a,b){a[1]===a[4]&&(a[1]=a[4]=Math.round(a[1])-b%2/2);a[2]===a[5]&&(a[2]=a[5]=Math.round(a[2])+b%2/2);return a},path:function(a){var b=this.styledMode?{}:{fill:"none"};C(a)?b.d=a:u(a)&&q(b,a);return this.createElement("path").attr(b)},circle:function(a,b,d){a=u(a)?a:"undefined"===typeof a?{}:
{x:a,y:b,r:d};b=this.createElement("circle");b.xSetter=b.ySetter=function(a,b,d){d.setAttribute("c"+b,a)};return b.attr(a)},arc:function(a,b,d,n,g,z){u(a)?(n=a,b=n.y,d=n.r,a=n.x):n={innerR:n,start:g,end:z};a=this.symbol("arc",a,b,d,d,n);a.r=d;return a},rect:function(a,b,d,n,g,z){g=u(a)?a.r:g;var f=this.createElement("rect");a=u(a)?a:"undefined"===typeof a?{}:{x:a,y:b,width:Math.max(d,0),height:Math.max(n,0)};this.styledMode||("undefined"!==typeof z&&(a.strokeWidth=z,a=f.crisp(a)),a.fill="none");g&&
(a.r=g);f.rSetter=function(a,b,d){f.r=a;I(d,{rx:a,ry:a})};f.rGetter=function(){return f.r};return f.attr(a)},setSize:function(a,b,d){var n=this.alignedObjects,g=n.length;this.width=a;this.height=b;for(this.boxWrapper.animate({width:a,height:b},{step:function(){this.attr({viewBox:"0 0 "+this.attr("width")+" "+this.attr("height")})},duration:r(d,!0)?void 0:0});g--;)n[g].align()},g:function(a){var b=this.createElement("g");return a?b.attr({"class":"highcharts-"+a}):b},image:function(a,b,d,n,g,z){var h=
{preserveAspectRatio:"none"},t=function(a,b){a.setAttributeNS?a.setAttributeNS("http://www.w3.org/1999/xlink","href",b):a.setAttribute("hc-svg-href",b)},l=function(b){t(x.element,a);z.call(x,b)};1<arguments.length&&q(h,{x:b,y:d,width:n,height:g});var x=this.createElement("image").attr(h);z?(t(x.element,"data:image/gif;base64,R0lGODlhAQABAAAAACH5BAEKAAEALAAAAAABAAEAAAICTAEAOw=="),h=new T.Image,f(h,"load",l),h.src=a,h.complete&&l({})):t(x.element,a);return x},symbol:function(b,d,n,g,z,f){var t=this,
l=/^url\((.*?)\)$/,x=l.test(b),c=!x&&(this.symbols[b]?b:"circle"),K=c&&this.symbols[c],N=G(d)&&K&&K.call(this.symbols,Math.round(d),Math.round(n),g,z,f);if(K){var p=this.path(N);t.styledMode||p.attr("fill","none");q(p,{symbolName:c,x:d,y:n,width:g,height:z});f&&q(p,f)}else if(x){var O=b.match(l)[1];p=this.image(O);p.imgwidth=r(V[O]&&V[O].width,f&&f.width);p.imgheight=r(V[O]&&V[O].height,f&&f.height);var R=function(){p.attr({width:p.width,height:p.height})};["width","height"].forEach(function(a){p[a+
"Setter"]=function(a,b){var d={},n=this["img"+b],g="width"===b?"translateX":"translateY";this[b]=a;G(n)&&(f&&"within"===f.backgroundSize&&this.width&&this.height&&(n=Math.round(n*Math.min(this.width/this.imgwidth,this.height/this.imgheight))),this.element&&this.element.setAttribute(b,n),this.alignByTranslate||(d[g]=((this[b]||0)-n)/2,this.attr(d)))}});G(d)&&p.attr({x:d,y:n});p.isImg=!0;G(p.imgwidth)&&G(p.imgheight)?R():(p.attr({width:0,height:0}),k("img",{onload:function(){var b=a[t.chartIndex];0===
this.width&&(h(this,{position:"absolute",top:"-999em"}),y.body.appendChild(this));V[O]={width:this.width,height:this.height};p.imgwidth=this.width;p.imgheight=this.height;p.element&&R();this.parentNode&&this.parentNode.removeChild(this);t.imgCount--;if(!t.imgCount&&b&&b.onload)b.onload()},src:O}),this.imgCount++)}return p},symbols:{circle:function(a,b,d,n){return this.arc(a+d/2,b+n/2,d/2,n/2,{start:.5*Math.PI,end:2.5*Math.PI,open:!1})},square:function(a,b,d,n){return["M",a,b,"L",a+d,b,a+d,b+n,a,b+
n,"Z"]},triangle:function(a,b,d,n){return["M",a+d/2,b,"L",a+d,b+n,a,b+n,"Z"]},"triangle-down":function(a,b,d,n){return["M",a,b,"L",a+d,b,a+d/2,b+n,"Z"]},diamond:function(a,b,d,n){return["M",a+d/2,b,"L",a+d,b+n/2,a+d/2,b+n,a,b+n/2,"Z"]},arc:function(a,b,d,n,g){var z=g.start,f=g.r||d,h=g.r||n||d,t=g.end-.001;d=g.innerR;n=r(g.open,.001>Math.abs(g.end-g.start-2*Math.PI));var l=Math.cos(z),x=Math.sin(z),c=Math.cos(t);t=Math.sin(t);z=r(g.longArc,.001>g.end-z-Math.PI?0:1);f=["M",a+f*l,b+h*x,"A",f,h,0,z,
r(g.clockwise,1),a+f*c,b+h*t];G(d)&&f.push(n?"M":"L",a+d*c,b+d*t,"A",d,d,0,z,G(g.clockwise)?1-g.clockwise:0,a+d*l,b+d*x);f.push(n?"":"Z");return f},callout:function(a,b,d,n,g){var z=Math.min(g&&g.r||0,d,n),f=z+6,h=g&&g.anchorX;g=g&&g.anchorY;var t=["M",a+z,b,"L",a+d-z,b,"C",a+d,b,a+d,b,a+d,b+z,"L",a+d,b+n-z,"C",a+d,b+n,a+d,b+n,a+d-z,b+n,"L",a+z,b+n,"C",a,b+n,a,b+n,a,b+n-z,"L",a,b+z,"C",a,b,a,b,a+z,b];h&&h>d?g>b+f&&g<b+n-f?t.splice(13,3,"L",a+d,g-6,a+d+6,g,a+d,g+6,a+d,b+n-z):t.splice(13,3,"L",a+d,
n/2,h,g,a+d,n/2,a+d,b+n-z):h&&0>h?g>b+f&&g<b+n-f?t.splice(33,3,"L",a,g+6,a-6,g,a,g-6,a,b+z):t.splice(33,3,"L",a,n/2,h,g,a,n/2,a,b+z):g&&g>n&&h>a+f&&h<a+d-f?t.splice(23,3,"L",h+6,b+n,h,b+n+6,h-6,b+n,a+z,b+n):g&&0>g&&h>a+f&&h<a+d-f&&t.splice(3,3,"L",h-6,b,h,b-6,h+6,b,d-z,b);return t}},clipRect:function(a,b,d,n){var g=c.uniqueKey()+"-",z=this.createElement("clipPath").attr({id:g}).add(this.defs);a=this.rect(a,b,d,n,0).add(z);a.id=g;a.clipPath=z;a.count=0;return a},text:function(a,b,d,n){var g={};if(n&&
(this.allowHTML||!this.forExport))return this.html(a,b,d);g.x=Math.round(b||0);d&&(g.y=Math.round(d));G(a)&&(g.text=a);a=this.createElement("text").attr(g);n||(a.xSetter=function(a,b,d){var n=d.getElementsByTagName("tspan"),g=d.getAttribute(b),z;for(z=0;z<n.length;z++){var f=n[z];f.getAttribute(b)===g&&f.setAttribute(b,a)}d.setAttribute(b,a)});return a},fontMetrics:function(a,b){a=!this.styledMode&&/px/.test(a)||!T.getComputedStyle?a||b&&b.style&&b.style.fontSize||this.style&&this.style.fontSize:
b&&P.prototype.getStyle.call(b,"font-size");a=/px/.test(a)?D(a):12;b=24>a?a+3:Math.round(1.2*a);return{h:b,b:Math.round(.8*b),f:a}},rotCorr:function(a,b,d){var n=a;b&&d&&(n=Math.max(n*Math.cos(b*l),4));return{x:-a/3*Math.sin(b*l),y:n}},label:function(a,b,d,g,z,f,h,t,l){var x=this,c=x.styledMode,k=x.g("button"!==l&&"label"),p=k.text=x.text("",0,0,h).attr({zIndex:1}),N,K,O=0,E=3,r=0,A,y,m,R,e,D={},V,T,da=/^url\((.*?)\)$/.test(g),u=c||da,v=function(){return c?N.strokeWidth()%2/2:(V?parseInt(V,10):0)%
2/2};l&&k.addClass("highcharts-"+l);var w=function(){var a=p.element.style,b={};K=("undefined"===typeof A||"undefined"===typeof y||e)&&G(p.textStr)&&p.getBBox();k.width=(A||K.width||0)+2*E+r;k.height=(y||K.height||0)+2*E;T=E+Math.min(x.fontMetrics(a&&a.fontSize,p).b,K?K.height:Infinity);u&&(N||(k.box=N=x.symbols[g]||da?x.symbol(g):x.rect(),N.addClass(("button"===l?"":"highcharts-label-box")+(l?" highcharts-"+l+"-box":"")),N.add(k),a=v(),b.x=a,b.y=(t?-T:0)+a),b.width=Math.round(k.width),b.height=Math.round(k.height),
N.attr(q(b,D)),D={})};var Q=function(){var a=r+E;var b=t?0:T;G(A)&&K&&("center"===e||"right"===e)&&(a+={center:.5,right:1}[e]*(A-K.width));if(a!==p.x||b!==p.y)p.attr("x",a),p.hasBoxWidthChanged&&(K=p.getBBox(!0),w()),"undefined"!==typeof b&&p.attr("y",b);p.x=a;p.y=b};var U=function(a,b){N?N.attr(a,b):D[a]=b};k.onAdd=function(){p.add(k);k.attr({text:a||0===a?a:"",x:b,y:d});N&&G(z)&&k.attr({anchorX:z,anchorY:f})};k.widthSetter=function(a){A=B(a)?a:null};k.heightSetter=function(a){y=a};k["text-alignSetter"]=
function(a){e=a};k.paddingSetter=function(a){G(a)&&a!==E&&(E=k.padding=a,Q())};k.paddingLeftSetter=function(a){G(a)&&a!==r&&(r=a,Q())};k.alignSetter=function(a){a={left:0,center:.5,right:1}[a];a!==O&&(O=a,K&&k.attr({x:m}))};k.textSetter=function(a){"undefined"!==typeof a&&p.attr({text:a});w();Q()};k["stroke-widthSetter"]=function(a,b){a&&(u=!0);V=this["stroke-width"]=a;U(b,a)};c?k.rSetter=function(a,b){U(b,a)}:k.strokeSetter=k.fillSetter=k.rSetter=function(a,b){"r"!==b&&("fill"===b&&a&&(u=!0),k[b]=
a);U(b,a)};k.anchorXSetter=function(a,b){z=k.anchorX=a;U(b,Math.round(a)-v()-m)};k.anchorYSetter=function(a,b){f=k.anchorY=a;U(b,a-R)};k.xSetter=function(a){k.x=a;O&&(a-=O*((A||K.width)+2*E),k["forceAnimate:x"]=!0);m=Math.round(a);k.attr("translateX",m)};k.ySetter=function(a){R=k.y=Math.round(a);k.attr("translateY",R)};var C=k.css;h={css:function(a){if(a){var b={};a=L(a);k.textProps.forEach(function(d){"undefined"!==typeof a[d]&&(b[d]=a[d],delete a[d])});p.css(b);"width"in b&&w();"fontSize"in b&&
(w(),Q())}return C.call(k,a)},getBBox:function(){return{width:K.width+2*E,height:K.height+2*E,x:K.x-E,y:K.y-E}},destroy:function(){n(k.element,"mouseenter");n(k.element,"mouseleave");p&&(p=p.destroy());N&&(N=N.destroy());P.prototype.destroy.call(k);k=x=w=Q=U=null}};c||(h.shadow=function(a){a&&(w(),N&&N.shadow(a));return k});return q(k,h)}});c.Renderer=e});M(J,"parts/Html.js",[J["parts/Globals.js"],J["parts/Utilities.js"]],function(c,e){var F=e.attr,I=e.defined,G=e.extend,H=e.pick,v=e.pInt,q=c.createElement,
C=c.css,B=c.isFirefox,u=c.isMS,w=c.isWebKit,m=c.SVGElement;e=c.SVGRenderer;var r=c.win;G(m.prototype,{htmlCss:function(c){var r="SPAN"===this.element.tagName&&c&&"width"in c,f=H(r&&c.width,void 0);if(r){delete c.width;this.textWidth=f;var b=!0}c&&"ellipsis"===c.textOverflow&&(c.whiteSpace="nowrap",c.overflow="hidden");this.styles=G(this.styles,c);C(this.element,c);b&&this.htmlUpdateTransform();return this},htmlGetBBox:function(){var c=this.element;return{x:c.offsetLeft,y:c.offsetTop,width:c.offsetWidth,
height:c.offsetHeight}},htmlUpdateTransform:function(){if(this.added){var c=this.renderer,r=this.element,f=this.translateX||0,b=this.translateY||0,a=this.x||0,d=this.y||0,h=this.textAlign||"left",k={left:0,center:.5,right:1}[h],l=this.styles,y=l&&l.whiteSpace;C(r,{marginLeft:f,marginTop:b});!c.styledMode&&this.shadows&&this.shadows.forEach(function(a){C(a,{marginLeft:f+1,marginTop:b+1})});this.inverted&&[].forEach.call(r.childNodes,function(a){c.invertChild(a,r)});if("SPAN"===r.tagName){l=this.rotation;
var p=this.textWidth&&v(this.textWidth),g=[l,h,r.innerHTML,this.textWidth,this.textAlign].join(),t;(t=p!==this.oldTextWidth)&&!(t=p>this.oldTextWidth)&&((t=this.textPxLength)||(C(r,{width:"",whiteSpace:y||"nowrap"}),t=r.offsetWidth),t=t>p);t&&(/[ \-]/.test(r.textContent||r.innerText)||"ellipsis"===r.style.textOverflow)?(C(r,{width:p+"px",display:"block",whiteSpace:y||"normal"}),this.oldTextWidth=p,this.hasBoxWidthChanged=!0):this.hasBoxWidthChanged=!1;g!==this.cTT&&(y=c.fontMetrics(r.style.fontSize,
r).b,!I(l)||l===(this.oldRotation||0)&&h===this.oldAlign||this.setSpanRotation(l,k,y),this.getSpanCorrection(!I(l)&&this.textPxLength||r.offsetWidth,y,k,l,h));C(r,{left:a+(this.xCorr||0)+"px",top:d+(this.yCorr||0)+"px"});this.cTT=g;this.oldRotation=l;this.oldAlign=h}}else this.alignOnAdd=!0},setSpanRotation:function(c,r,f){var b={},a=this.renderer.getTransformKey();b[a]=b.transform="rotate("+c+"deg)";b[a+(B?"Origin":"-origin")]=b.transformOrigin=100*r+"% "+f+"px";C(this.element,b)},getSpanCorrection:function(c,
r,f){this.xCorr=-c*f;this.yCorr=-r}});G(e.prototype,{getTransformKey:function(){return u&&!/Edge/.test(r.navigator.userAgent)?"-ms-transform":w?"-webkit-transform":B?"MozTransform":r.opera?"-o-transform":""},html:function(c,r,f){var b=this.createElement("span"),a=b.element,d=b.renderer,h=d.isSVG,k=function(a,b){["opacity","visibility"].forEach(function(d){a[d+"Setter"]=function(g,f,h){var t=a.div?a.div.style:b;m.prototype[d+"Setter"].call(this,g,f,h);t&&(t[f]=g)}});a.addedSetters=!0};b.textSetter=
function(d){d!==a.innerHTML&&(delete this.bBox,delete this.oldTextWidth);this.textStr=d;a.innerHTML=H(d,"");b.doTransform=!0};h&&k(b,b.element.style);b.xSetter=b.ySetter=b.alignSetter=b.rotationSetter=function(a,d){"align"===d&&(d="textAlign");b[d]=a;b.doTransform=!0};b.afterSetters=function(){this.doTransform&&(this.htmlUpdateTransform(),this.doTransform=!1)};b.attr({text:c,x:Math.round(r),y:Math.round(f)}).css({position:"absolute"});d.styledMode||b.css({fontFamily:this.style.fontFamily,fontSize:this.style.fontSize});
a.style.whiteSpace="nowrap";b.css=b.htmlCss;h&&(b.add=function(f){var h=d.box.parentNode,l=[];if(this.parentGroup=f){var g=f.div;if(!g){for(;f;)l.push(f),f=f.parentGroup;l.reverse().forEach(function(a){function d(b,d){a[d]=b;"translateX"===d?t.left=b+"px":t.top=b+"px";a.doTransform=!0}var f=F(a.element,"class");g=a.div=a.div||q("div",f?{className:f}:void 0,{position:"absolute",left:(a.translateX||0)+"px",top:(a.translateY||0)+"px",display:a.display,opacity:a.opacity,pointerEvents:a.styles&&a.styles.pointerEvents},
g||h);var t=g.style;G(a,{classSetter:function(a){return function(b){this.element.setAttribute("class",b);a.className=b}}(g),on:function(){l[0].div&&b.on.apply({element:l[0].div},arguments);return a},translateXSetter:d,translateYSetter:d});a.addedSetters||k(a)})}}else g=h;g.appendChild(a);b.added=!0;b.alignOnAdd&&b.htmlUpdateTransform();return b});return b}})});M(J,"parts/Time.js",[J["parts/Globals.js"],J["parts/Utilities.js"]],function(c,e){var F=e.defined,I=e.extend,G=e.isObject,H=e.objectEach,v=
e.pad,q=e.pick,C=e.splat,B=c.merge,u=c.timeUnits,w=c.win;c.Time=function(c){this.update(c,!1)};c.Time.prototype={defaultOptions:{Date:void 0,getTimezoneOffset:void 0,timezone:void 0,timezoneOffset:0,useUTC:!0},update:function(c){var r=q(c&&c.useUTC,!0),m=this;this.options=c=B(!0,this.options||{},c);this.Date=c.Date||w.Date||Date;this.timezoneOffset=(this.useUTC=r)&&c.timezoneOffset;this.getTimezoneOffset=this.timezoneOffsetFunction();(this.variableTimezone=!(r&&!c.getTimezoneOffset&&!c.timezone))||
this.timezoneOffset?(this.get=function(c,f){var b=f.getTime(),a=b-m.getTimezoneOffset(f);f.setTime(a);c=f["getUTC"+c]();f.setTime(b);return c},this.set=function(c,f,b){if("Milliseconds"===c||"Seconds"===c||"Minutes"===c&&0===f.getTimezoneOffset()%60)f["set"+c](b);else{var a=m.getTimezoneOffset(f);a=f.getTime()-a;f.setTime(a);f["setUTC"+c](b);c=m.getTimezoneOffset(f);a=f.getTime()+c;f.setTime(a)}}):r?(this.get=function(c,f){return f["getUTC"+c]()},this.set=function(c,f,b){return f["setUTC"+c](b)}):
(this.get=function(c,f){return f["get"+c]()},this.set=function(c,f,b){return f["set"+c](b)})},makeTime:function(m,r,e,A,f,b){if(this.useUTC){var a=this.Date.UTC.apply(0,arguments);var d=this.getTimezoneOffset(a);a+=d;var h=this.getTimezoneOffset(a);d!==h?a+=h-d:d-36E5!==this.getTimezoneOffset(a-36E5)||c.isSafari||(a-=36E5)}else a=(new this.Date(m,r,q(e,1),q(A,0),q(f,0),q(b,0))).getTime();return a},timezoneOffsetFunction:function(){var m=this,r=this.options,e=w.moment;if(!this.useUTC)return function(c){return 6E4*
(new Date(c)).getTimezoneOffset()};if(r.timezone){if(e)return function(c){return 6E4*-e.tz(c,r.timezone).utcOffset()};c.error(25)}return this.useUTC&&r.getTimezoneOffset?function(c){return 6E4*r.getTimezoneOffset(c)}:function(){return 6E4*(m.timezoneOffset||0)}},dateFormat:function(m,r,e){if(!F(r)||isNaN(r))return c.defaultOptions.lang.invalidDate||"";m=q(m,"%Y-%m-%d %H:%M:%S");var A=this,f=new this.Date(r),b=this.get("Hours",f),a=this.get("Day",f),d=this.get("Date",f),h=this.get("Month",f),k=this.get("FullYear",
f),l=c.defaultOptions.lang,y=l.weekdays,p=l.shortWeekdays;f=I({a:p?p[a]:y[a].substr(0,3),A:y[a],d:v(d),e:v(d,2," "),w:a,b:l.shortMonths[h],B:l.months[h],m:v(h+1),o:h+1,y:k.toString().substr(2,2),Y:k,H:v(b),k:b,I:v(b%12||12),l:b%12||12,M:v(A.get("Minutes",f)),p:12>b?"AM":"PM",P:12>b?"am":"pm",S:v(f.getSeconds()),L:v(Math.floor(r%1E3),3)},c.dateFormats);H(f,function(a,b){for(;-1!==m.indexOf("%"+b);)m=m.replace("%"+b,"function"===typeof a?a.call(A,r):a)});return e?m.substr(0,1).toUpperCase()+m.substr(1):
m},resolveDTLFormat:function(c){return G(c,!0)?c:(c=C(c),{main:c[0],from:c[1],to:c[2]})},getTimeTicks:function(c,r,e,A){var f=this,b=[],a={};var d=new f.Date(r);var h=c.unitRange,k=c.count||1,l;A=q(A,1);if(F(r)){f.set("Milliseconds",d,h>=u.second?0:k*Math.floor(f.get("Milliseconds",d)/k));h>=u.second&&f.set("Seconds",d,h>=u.minute?0:k*Math.floor(f.get("Seconds",d)/k));h>=u.minute&&f.set("Minutes",d,h>=u.hour?0:k*Math.floor(f.get("Minutes",d)/k));h>=u.hour&&f.set("Hours",d,h>=u.day?0:k*Math.floor(f.get("Hours",
d)/k));h>=u.day&&f.set("Date",d,h>=u.month?1:Math.max(1,k*Math.floor(f.get("Date",d)/k)));if(h>=u.month){f.set("Month",d,h>=u.year?0:k*Math.floor(f.get("Month",d)/k));var y=f.get("FullYear",d)}h>=u.year&&f.set("FullYear",d,y-y%k);h===u.week&&(y=f.get("Day",d),f.set("Date",d,f.get("Date",d)-y+A+(y<A?-7:0)));y=f.get("FullYear",d);A=f.get("Month",d);var p=f.get("Date",d),g=f.get("Hours",d);r=d.getTime();f.variableTimezone&&(l=e-r>4*u.month||f.getTimezoneOffset(r)!==f.getTimezoneOffset(e));r=d.getTime();
for(d=1;r<e;)b.push(r),r=h===u.year?f.makeTime(y+d*k,0):h===u.month?f.makeTime(y,A+d*k):!l||h!==u.day&&h!==u.week?l&&h===u.hour&&1<k?f.makeTime(y,A,p,g+d*k):r+h*k:f.makeTime(y,A,p+d*k*(h===u.day?1:7)),d++;b.push(r);h<=u.hour&&1E4>b.length&&b.forEach(function(b){0===b%18E5&&"000000000"===f.dateFormat("%H%M%S%L",b)&&(a[b]="day")})}b.info=I(c,{higherRanks:a,totalRange:h*k});return b}}});M(J,"parts/Options.js",[J["parts/Globals.js"]],function(c){var e=c.color,F=c.merge;c.defaultOptions={colors:"#7cb5ec #434348 #90ed7d #f7a35c #8085e9 #f15c80 #e4d354 #2b908f #f45b5b #91e8e1".split(" "),
symbols:["circle","diamond","square","triangle","triangle-down"],lang:{loading:"Loading...",months:"January February March April May June July August September October November December".split(" "),shortMonths:"Jan Feb Mar Apr May Jun Jul Aug Sep Oct Nov Dec".split(" "),weekdays:"Sunday Monday Tuesday Wednesday Thursday Friday Saturday".split(" "),decimalPoint:".",numericSymbols:"kMGTPE".split(""),resetZoom:"Reset zoom",resetZoomTitle:"Reset zoom level 1:1",thousandsSep:" "},global:{},time:c.Time.prototype.defaultOptions,
chart:{styledMode:!1,borderRadius:0,colorCount:10,defaultSeriesType:"line",ignoreHiddenSeries:!0,spacing:[10,10,15,10],resetZoomButton:{theme:{zIndex:6},position:{align:"right",x:-10,y:10}},width:null,height:null,borderColor:"#335cad",backgroundColor:"#ffffff",plotBorderColor:"#cccccc"},title:{text:"Chart title",align:"center",margin:15,widthAdjust:-44},subtitle:{text:"",align:"center",widthAdjust:-44},caption:{margin:15,text:"",align:"left",verticalAlign:"bottom"},plotOptions:{},labels:{style:{position:"absolute",
color:"#333333"}},legend:{enabled:!0,align:"center",alignColumns:!0,layout:"horizontal",labelFormatter:function(){return this.name},borderColor:"#999999",borderRadius:0,navigation:{activeColor:"#003399",inactiveColor:"#cccccc"},itemStyle:{color:"#333333",cursor:"pointer",fontSize:"12px",fontWeight:"bold",textOverflow:"ellipsis"},itemHoverStyle:{color:"#000000"},itemHiddenStyle:{color:"#cccccc"},shadow:!1,itemCheckboxStyle:{position:"absolute",width:"13px",height:"13px"},squareSymbol:!0,symbolPadding:5,
verticalAlign:"bottom",x:0,y:0,title:{style:{fontWeight:"bold"}}},loading:{labelStyle:{fontWeight:"bold",position:"relative",top:"45%"},style:{position:"absolute",backgroundColor:"#ffffff",opacity:.5,textAlign:"center"}},tooltip:{enabled:!0,animation:c.svg,borderRadius:3,dateTimeLabelFormats:{millisecond:"%A, %b %e, %H:%M:%S.%L",second:"%A, %b %e, %H:%M:%S",minute:"%A, %b %e, %H:%M",hour:"%A, %b %e, %H:%M",day:"%A, %b %e, %Y",week:"Week from %A, %b %e, %Y",month:"%B %Y",year:"%Y"},footerFormat:"",
padding:8,snap:c.isTouchDevice?25:10,headerFormat:'<span style="font-size: 10px">{point.key}</span><br/>',pointFormat:'<span style="color:{point.color}">\u25cf</span> {series.name}: <b>{point.y}</b><br/>',backgroundColor:e("#f7f7f7").setOpacity(.85).get(),borderWidth:1,shadow:!0,style:{color:"#333333",cursor:"default",fontSize:"12px",pointerEvents:"none",whiteSpace:"nowrap"}},credits:{enabled:!0,href:"https://www.highcharts.com?credits",position:{align:"right",x:-10,verticalAlign:"bottom",y:-5},style:{cursor:"pointer",
color:"#999999",fontSize:"9px"},text:"Highcharts.com"}};c.setOptions=function(e){c.defaultOptions=F(!0,c.defaultOptions,e);(e.time||e.global)&&c.time.update(F(c.defaultOptions.global,c.defaultOptions.time,e.global,e.time));return c.defaultOptions};c.getOptions=function(){return c.defaultOptions};c.defaultPlotOptions=c.defaultOptions.plotOptions;c.time=new c.Time(F(c.defaultOptions.global,c.defaultOptions.time));c.dateFormat=function(e,G,H){return c.time.dateFormat(e,G,H)};""});M(J,"parts/Tick.js",
[J["parts/Globals.js"],J["parts/Utilities.js"]],function(c,e){var F=e.clamp,I=e.correctFloat,G=e.defined,H=e.destroyObjectProperties,v=e.extend,q=e.isNumber,C=e.objectEach,B=e.pick,u=c.fireEvent,w=c.merge,m=c.deg2rad;c.Tick=function(c,e,m,f,b){this.axis=c;this.pos=e;this.type=m||"";this.isNewLabel=this.isNew=!0;this.parameters=b||{};this.tickmarkOffset=this.parameters.tickmarkOffset;this.options=this.parameters.options;m||f||this.addLabel()};c.Tick.prototype={addLabel:function(){var c=this,e=c.axis,
m=e.options,f=e.chart,b=e.categories,a=e.names,d=c.pos,h=B(c.options&&c.options.labels,m.labels),k=e.tickPositions,l=d===k[0],y=d===k[k.length-1];a=this.parameters.category||(b?B(b[d],a[d],d):d);var p=c.label;b=(!h.step||1===h.step)&&1===e.tickInterval;k=k.info;var g,t;if(e.isDatetimeAxis&&k){var x=f.time.resolveDTLFormat(m.dateTimeLabelFormats[!m.grid&&k.higherRanks[d]||k.unitName]);var L=x.main}c.isFirst=l;c.isLast=y;c.formatCtx={axis:e,chart:f,isFirst:l,isLast:y,dateTimeLabelFormat:L,tickPositionInfo:k,
value:e.isLog?I(e.lin2log(a)):a,pos:d};m=e.labelFormatter.call(c.formatCtx,this.formatCtx);if(t=x&&x.list)c.shortenLabel=function(){for(g=0;g<t.length;g++)if(p.attr({text:e.labelFormatter.call(v(c.formatCtx,{dateTimeLabelFormat:t[g]}))}),p.getBBox().width<e.getSlotWidth(c)-2*B(h.padding,5))return;p.attr({text:""})};b&&e._addedPlotLB&&e.isXAxis&&c.moveLabel(m,h);G(p)||c.movedLabel?p&&p.textStr!==m&&!b&&(!p.textWidth||h.style&&h.style.width||p.styles.width||p.css({width:null}),p.attr({text:m}),p.textPxLength=
p.getBBox().width):(c.label=p=c.createLabel({x:0,y:0},m,h),c.rotation=0)},moveLabel:function(c,e){var r=this,f=r.label,b=!1,a=r.axis,d=a.reversed,h=a.chart.inverted;f&&f.textStr===c?(r.movedLabel=f,b=!0,delete r.label):C(a.ticks,function(a){b||a.isNew||a===r||!a.label||a.label.textStr!==c||(r.movedLabel=a.label,b=!0,a.labelPos=r.movedLabel.xy,delete a.label)});if(!b&&(r.labelPos||f)){var k=r.labelPos||f.xy;f=h?k.x:d?0:a.width+a.left;a=h?d?a.width+a.left:0:k.y;r.movedLabel=r.createLabel({x:f,y:a},
c,e);r.movedLabel&&r.movedLabel.attr({opacity:0})}},createLabel:function(c,e,m){var f=this.axis,b=f.chart;if(c=G(e)&&m.enabled?b.renderer.text(e,c.x,c.y,m.useHTML).add(f.labelGroup):null)b.styledMode||c.css(w(m.style)),c.textPxLength=c.getBBox().width;return c},replaceMovedLabel:function(){var c=this.label,e=this.axis,m=e.reversed,f=this.axis.chart.inverted;if(c&&!this.isNew){var b=f?c.xy.x:m?e.left:e.width+e.left;m=f?m?e.width+e.top:e.top:c.xy.y;c.animate({x:b,y:m,opacity:0},void 0,c.destroy);delete this.label}e.isDirty=
!0;this.label=this.movedLabel;delete this.movedLabel},getLabelSize:function(){return this.label?this.label.getBBox()[this.axis.horiz?"height":"width"]:0},handleOverflow:function(c){var e=this.axis,r=e.options.labels,f=c.x,b=e.chart.chartWidth,a=e.chart.spacing,d=B(e.labelLeft,Math.min(e.pos,a[3]));a=B(e.labelRight,Math.max(e.isRadial?0:e.pos+e.len,b-a[1]));var h=this.label,k=this.rotation,l={left:0,center:.5,right:1}[e.labelAlign||h.attr("align")],y=h.getBBox().width,p=e.getSlotWidth(this),g=p,t=
1,x,L={};if(k||"justify"!==B(r.overflow,"justify"))0>k&&f-l*y<d?x=Math.round(f/Math.cos(k*m)-d):0<k&&f+l*y>a&&(x=Math.round((b-f)/Math.cos(k*m)));else if(b=f+(1-l)*y,f-l*y<d?g=c.x+g*(1-l)-d:b>a&&(g=a-c.x+g*l,t=-1),g=Math.min(p,g),g<p&&"center"===e.labelAlign&&(c.x+=t*(p-g-l*(p-Math.min(y,g)))),y>g||e.autoRotation&&(h.styles||{}).width)x=g;x&&(this.shortenLabel?this.shortenLabel():(L.width=Math.floor(x),(r.style||{}).textOverflow||(L.textOverflow="ellipsis"),h.css(L)))},getPosition:function(c,e,m,
f){var b=this.axis,a=b.chart,d=f&&a.oldChartHeight||a.chartHeight;c={x:c?I(b.translate(e+m,null,null,f)+b.transB):b.left+b.offset+(b.opposite?(f&&a.oldChartWidth||a.chartWidth)-b.right-b.left:0),y:c?d-b.bottom+b.offset-(b.opposite?b.height:0):I(d-b.translate(e+m,null,null,f)-b.transB)};c.y=F(c.y,-1E5,1E5);u(this,"afterGetPosition",{pos:c});return c},getLabelPosition:function(c,e,A,f,b,a,d,h){var k=this.axis,l=k.transA,r=k.isLinked&&k.linkedParent?k.linkedParent.reversed:k.reversed,p=k.staggerLines,
g=k.tickRotCorr||{x:0,y:0},t=b.y,x=f||k.reserveSpaceDefault?0:-k.labelOffset*("center"===k.labelAlign?.5:1),L={};G(t)||(t=0===k.side?A.rotation?-8:-A.getBBox().height:2===k.side?g.y+8:Math.cos(A.rotation*m)*(g.y-A.getBBox(!1,0).height/2));c=c+b.x+x+g.x-(a&&f?a*l*(r?-1:1):0);e=e+t-(a&&!f?a*l*(r?1:-1):0);p&&(A=d/(h||1)%p,k.opposite&&(A=p-A-1),e+=k.labelOffset/p*A);L.x=c;L.y=Math.round(e);u(this,"afterGetLabelPosition",{pos:L,tickmarkOffset:a,index:d});return L},getMarkPath:function(c,e,m,f,b,a){return a.crispLine(["M",
c,e,"L",c+(b?0:-m),e+(b?m:0)],f)},renderGridLine:function(c,e,m){var f=this.axis,b=f.options,a=this.gridLine,d={},h=this.pos,k=this.type,l=B(this.tickmarkOffset,f.tickmarkOffset),r=f.chart.renderer,p=k?k+"Grid":"grid",g=b[p+"LineWidth"],t=b[p+"LineColor"];b=b[p+"LineDashStyle"];a||(f.chart.styledMode||(d.stroke=t,d["stroke-width"]=g,b&&(d.dashstyle=b)),k||(d.zIndex=1),c&&(e=0),this.gridLine=a=r.path().attr(d).addClass("highcharts-"+(k?k+"-":"")+"grid-line").add(f.gridGroup));if(a&&(m=f.getPlotLinePath({value:h+
l,lineWidth:a.strokeWidth()*m,force:"pass",old:c})))a[c||this.isNew?"attr":"animate"]({d:m,opacity:e})},renderMark:function(c,e,m){var f=this.axis,b=f.options,a=f.chart.renderer,d=this.type,h=d?d+"Tick":"tick",k=f.tickSize(h),l=this.mark,r=!l,p=c.x;c=c.y;var g=B(b[h+"Width"],!d&&f.isXAxis?1:0);b=b[h+"Color"];k&&(f.opposite&&(k[0]=-k[0]),r&&(this.mark=l=a.path().addClass("highcharts-"+(d?d+"-":"")+"tick").add(f.axisGroup),f.chart.styledMode||l.attr({stroke:b,"stroke-width":g})),l[r?"attr":"animate"]({d:this.getMarkPath(p,
c,k[0],l.strokeWidth()*m,f.horiz,a),opacity:e}))},renderLabel:function(c,e,m,f){var b=this.axis,a=b.horiz,d=b.options,h=this.label,k=d.labels,l=k.step;b=B(this.tickmarkOffset,b.tickmarkOffset);var y=!0,p=c.x;c=c.y;h&&q(p)&&(h.xy=c=this.getLabelPosition(p,c,h,a,k,b,f,l),this.isFirst&&!this.isLast&&!B(d.showFirstLabel,1)||this.isLast&&!this.isFirst&&!B(d.showLastLabel,1)?y=!1:!a||k.step||k.rotation||e||0===m||this.handleOverflow(c),l&&f%l&&(y=!1),y&&q(c.y)?(c.opacity=m,h[this.isNewLabel?"attr":"animate"](c),
this.isNewLabel=!1):(h.attr("y",-9999),this.isNewLabel=!0))},render:function(e,m,q){var f=this.axis,b=f.horiz,a=this.pos,d=B(this.tickmarkOffset,f.tickmarkOffset);a=this.getPosition(b,a,d,m);d=a.x;var h=a.y;f=b&&d===f.pos+f.len||!b&&h===f.pos?-1:1;q=B(q,1);this.isActive=!0;this.renderGridLine(m,q,f);this.renderMark(a,q,f);this.renderLabel(a,m,q,e);this.isNew=!1;c.fireEvent(this,"afterRender")},destroy:function(){H(this,this.axis)}}});M(J,"parts/Axis.js",[J["parts/Globals.js"],J["parts/Utilities.js"]],
function(c,e){var F=e.animObject,I=e.arrayMax,G=e.arrayMin,H=e.clamp,v=e.correctFloat,q=e.defined,C=e.destroyObjectProperties,B=e.extend,u=e.isArray,w=e.isNumber,m=e.isString,r=e.objectEach,D=e.pick,A=e.relativeLength,f=e.splat,b=e.syncTimeout,a=c.addEvent,d=c.color,h=c.defaultOptions,k=c.deg2rad,l=c.fireEvent,y=c.format,p=c.getMagnitude,g=c.merge,t=c.normalizeTickInterval,x=c.removeEvent,L=c.seriesTypes,E=c.Tick;e=function(){this.init.apply(this,arguments)};B(e.prototype,{defaultOptions:{dateTimeLabelFormats:{millisecond:{main:"%H:%M:%S.%L",
range:!1},second:{main:"%H:%M:%S",range:!1},minute:{main:"%H:%M",range:!1},hour:{main:"%H:%M",range:!1},day:{main:"%e. %b"},week:{main:"%e. %b"},month:{main:"%b '%y"},year:{main:"%Y"}},endOnTick:!1,labels:{enabled:!0,indentation:10,x:0,style:{color:"#666666",cursor:"default",fontSize:"11px"}},maxPadding:.01,minorTickLength:2,minorTickPosition:"outside",minPadding:.01,showEmpty:!0,startOfWeek:1,startOnTick:!1,tickLength:10,tickPixelInterval:100,tickmarkPlacement:"between",tickPosition:"outside",title:{align:"middle",
style:{color:"#666666"}},type:"linear",minorGridLineColor:"#f2f2f2",minorGridLineWidth:1,minorTickColor:"#999999",lineColor:"#ccd6eb",lineWidth:1,gridLineColor:"#e6e6e6",tickColor:"#ccd6eb"},defaultYAxisOptions:{endOnTick:!0,maxPadding:.05,minPadding:.05,tickPixelInterval:72,showLastLabel:!0,labels:{x:-8},startOnTick:!0,title:{rotation:270,text:"Values"},stackLabels:{allowOverlap:!1,enabled:!1,crop:!0,overflow:"justify",formatter:function(){var a=this.axis.chart.numberFormatter;return a(this.total,
-1)},style:{color:"#000000",fontSize:"11px",fontWeight:"bold",textOutline:"1px contrast"}},gridLineWidth:1,lineWidth:0},defaultLeftAxisOptions:{labels:{x:-15},title:{rotation:270}},defaultRightAxisOptions:{labels:{x:15},title:{rotation:90}},defaultBottomAxisOptions:{labels:{autoRotation:[-45],x:0},margin:15,title:{rotation:0}},defaultTopAxisOptions:{labels:{autoRotation:[-45],x:0},margin:15,title:{rotation:0}},init:function(b,d){var n=d.isX,g=this;g.chart=b;g.horiz=b.inverted&&!g.isZAxis?!n:n;g.isXAxis=
n;g.coll=g.coll||(n?"xAxis":"yAxis");l(this,"init",{userOptions:d});g.opposite=d.opposite;g.side=d.side||(g.horiz?g.opposite?0:2:g.opposite?1:3);g.setOptions(d);var z=this.options,h=z.type;g.labelFormatter=z.labels.formatter||g.defaultLabelFormatter;g.userOptions=d;g.minPixelPadding=0;g.reversed=z.reversed;g.visible=!1!==z.visible;g.zoomEnabled=!1!==z.zoomEnabled;g.hasNames="category"===h||!0===z.categories;g.categories=z.categories||g.hasNames;g.names||(g.names=[],g.names.keys={});g.plotLinesAndBandsGroups=
{};g.isLog="logarithmic"===h;g.isDatetimeAxis="datetime"===h;g.positiveValuesOnly=g.isLog&&!g.allowNegativeLog;g.isLinked=q(z.linkedTo);g.ticks={};g.labelEdge=[];g.minorTicks={};g.plotLinesAndBands=[];g.alternateBands={};g.len=0;g.minRange=g.userMinRange=z.minRange||z.maxZoom;g.range=z.range;g.offset=z.offset||0;g.stacks={};g.oldStacks={};g.stacksTouched=0;g.max=null;g.min=null;g.crosshair=D(z.crosshair,f(b.options.tooltip.crosshairs)[n?0:1],!1);d=g.options.events;-1===b.axes.indexOf(g)&&(n?b.axes.splice(b.xAxis.length,
0,g):b.axes.push(g),b[g.coll].push(g));g.series=g.series||[];b.inverted&&!g.isZAxis&&n&&"undefined"===typeof g.reversed&&(g.reversed=!0);r(d,function(b,d){c.isFunction(b)&&a(g,d,b)});g.lin2log=z.linearToLogConverter||g.lin2log;g.isLog&&(g.val2lin=g.log2lin,g.lin2val=g.lin2log);l(this,"afterInit")},setOptions:function(a){this.options=g(this.defaultOptions,"yAxis"===this.coll&&this.defaultYAxisOptions,[this.defaultTopAxisOptions,this.defaultRightAxisOptions,this.defaultBottomAxisOptions,this.defaultLeftAxisOptions][this.side],
g(h[this.coll],a));l(this,"afterSetOptions",{userOptions:a})},defaultLabelFormatter:function(){var a=this.axis,b=this.value,d=a.chart.time,g=a.categories,f=this.dateTimeLabelFormat,c=h.lang,t=c.numericSymbols;c=c.numericSymbolMagnitude||1E3;var l=t&&t.length,x=a.options.labels.format;a=a.isLog?Math.abs(b):a.tickInterval;var k=this.chart,p=k.numberFormatter;if(x)var e=y(x,this,k);else if(g)e=b;else if(f)e=d.dateFormat(f,b);else if(l&&1E3<=a)for(;l--&&"undefined"===typeof e;)d=Math.pow(c,l+1),a>=d&&
0===10*b%d&&null!==t[l]&&0!==b&&(e=p(b/d,-1)+t[l]);"undefined"===typeof e&&(e=1E4<=Math.abs(b)?p(b,-1):p(b,-1,void 0,""));return e},getSeriesExtremes:function(){var a=this,b=a.chart,d;l(this,"getSeriesExtremes",null,function(){a.hasVisibleSeries=!1;a.dataMin=a.dataMax=a.threshold=null;a.softThreshold=!a.isXAxis;a.buildStacks&&a.buildStacks();a.series.forEach(function(g){if(g.visible||!b.options.chart.ignoreHiddenSeries){var n=g.options,z=n.threshold;a.hasVisibleSeries=!0;a.positiveValuesOnly&&0>=
z&&(z=null);if(a.isXAxis){if(n=g.xData,n.length){d=g.getXExtremes(n);var f=d.min;var h=d.max;w(f)||f instanceof Date||(n=n.filter(w),d=g.getXExtremes(n),f=d.min,h=d.max);n.length&&(a.dataMin=Math.min(D(a.dataMin,f),f),a.dataMax=Math.max(D(a.dataMax,h),h))}}else if(g.getExtremes(),h=g.dataMax,f=g.dataMin,q(f)&&q(h)&&(a.dataMin=Math.min(D(a.dataMin,f),f),a.dataMax=Math.max(D(a.dataMax,h),h)),q(z)&&(a.threshold=z),!n.softThreshold||a.positiveValuesOnly)a.softThreshold=!1}})});l(this,"afterGetSeriesExtremes")},
translate:function(a,b,d,g,f,h){var n=this.linkedParent||this,z=1,c=0,t=g?n.oldTransA:n.transA;g=g?n.oldMin:n.min;var l=n.minPixelPadding;f=(n.isOrdinal||n.isBroken||n.isLog&&f)&&n.lin2val;t||(t=n.transA);d&&(z*=-1,c=n.len);n.reversed&&(z*=-1,c-=z*(n.sector||n.len));b?(a=(a*z+c-l)/t+g,f&&(a=n.lin2val(a))):(f&&(a=n.val2lin(a)),a=w(g)?z*(a-g)*t+c+z*l+(w(h)?t*h:0):void 0);return a},toPixels:function(a,b){return this.translate(a,!1,!this.horiz,null,!0)+(b?0:this.pos)},toValue:function(a,b){return this.translate(a-
(b?0:this.pos),!0,!this.horiz,null,!0)},getPlotLinePath:function(a){var b=this,d=b.chart,g=b.left,n=b.top,f=a.old,h=a.value,c=a.translatedValue,t=a.lineWidth,x=a.force,k,p,e,E,m=f&&d.oldChartHeight||d.chartHeight,L=f&&d.oldChartWidth||d.chartWidth,y,r=b.transB,q=function(a,b,d){if("pass"!==x&&a<b||a>d)x?a=H(a,b,d):y=!0;return a};a={value:h,lineWidth:t,old:f,force:x,acrossPanes:a.acrossPanes,translatedValue:c};l(this,"getPlotLinePath",a,function(a){c=D(c,b.translate(h,null,null,f));c=H(c,-1E5,1E5);
k=e=Math.round(c+r);p=E=Math.round(m-c-r);w(c)?b.horiz?(p=n,E=m-b.bottom,k=e=q(k,g,g+b.width)):(k=g,e=L-b.right,p=E=q(p,n,n+b.height)):(y=!0,x=!1);a.path=y&&!x?null:d.renderer.crispLine(["M",k,p,"L",e,E],t||1)});return a.path},getLinearTickPositions:function(a,b,d){var g=v(Math.floor(b/a)*a);d=v(Math.ceil(d/a)*a);var n=[],f;v(g+a)===g&&(f=20);if(this.single)return[b];for(b=g;b<=d;){n.push(b);b=v(b+a,f);if(b===z)break;var z=b}return n},getMinorTickInterval:function(){var a=this.options;return!0===
a.minorTicks?D(a.minorTickInterval,"auto"):!1===a.minorTicks?null:a.minorTickInterval},getMinorTickPositions:function(){var a=this,b=a.options,d=a.tickPositions,g=a.minorTickInterval,f=[],h=a.pointRangePadding||0,c=a.min-h;h=a.max+h;var t=h-c;if(t&&t/g<a.len/3)if(a.isLog)this.paddedTicks.forEach(function(b,d,n){d&&f.push.apply(f,a.getLogTickPositions(g,n[d-1],n[d],!0))});else if(a.isDatetimeAxis&&"auto"===this.getMinorTickInterval())f=f.concat(a.getTimeTicks(a.normalizeTimeTickInterval(g),c,h,b.startOfWeek));
else for(b=c+(d[0]-c)%g;b<=h&&b!==f[0];b+=g)f.push(b);0!==f.length&&a.trimTicks(f);return f},adjustForMinRange:function(){var a=this.options,b=this.min,d=this.max,g,f,h,c,t;this.isXAxis&&"undefined"===typeof this.minRange&&!this.isLog&&(q(a.min)||q(a.max)?this.minRange=null:(this.series.forEach(function(a){c=a.xData;for(f=t=a.xIncrement?1:c.length-1;0<f;f--)if(h=c[f]-c[f-1],"undefined"===typeof g||h<g)g=h}),this.minRange=Math.min(5*g,this.dataMax-this.dataMin)));if(d-b<this.minRange){var l=this.dataMax-
this.dataMin>=this.minRange;var x=this.minRange;var k=(x-d+b)/2;k=[b-k,D(a.min,b-k)];l&&(k[2]=this.isLog?this.log2lin(this.dataMin):this.dataMin);b=I(k);d=[b+x,D(a.max,b+x)];l&&(d[2]=this.isLog?this.log2lin(this.dataMax):this.dataMax);d=G(d);d-b<x&&(k[0]=d-x,k[1]=D(a.min,d-x),b=I(k))}this.min=b;this.max=d},getClosest:function(){var a;this.categories?a=1:this.series.forEach(function(b){var d=b.closestPointRange,g=b.visible||!b.chart.options.chart.ignoreHiddenSeries;!b.noSharedTooltip&&q(d)&&g&&(a=
q(a)?Math.min(a,d):d)});return a},nameToX:function(a){var b=u(this.categories),d=b?this.categories:this.names,g=a.options.x;a.series.requireSorting=!1;q(g)||(g=!1===this.options.uniqueNames?a.series.autoIncrement():b?d.indexOf(a.name):D(d.keys[a.name],-1));if(-1===g){if(!b)var n=d.length}else n=g;"undefined"!==typeof n&&(this.names[n]=a.name,this.names.keys[a.name]=n);return n},updateNames:function(){var a=this,b=this.names;0<b.length&&(Object.keys(b.keys).forEach(function(a){delete b.keys[a]}),b.length=
0,this.minRange=this.userMinRange,(this.series||[]).forEach(function(b){b.xIncrement=null;if(!b.points||b.isDirtyData)a.max=Math.max(a.max,b.xData.length-1),b.processData(),b.generatePoints();b.data.forEach(function(d,g){if(d&&d.options&&"undefined"!==typeof d.name){var n=a.nameToX(d);"undefined"!==typeof n&&n!==d.x&&(d.x=n,b.xData[g]=n)}})}))},setAxisTranslation:function(a){var b=this,d=b.max-b.min,g=b.axisPointRange||0,n=0,f=0,h=b.linkedParent,c=!!b.categories,t=b.transA,x=b.isXAxis;if(x||c||g){var k=
b.getClosest();h?(n=h.minPointOffset,f=h.pointRangePadding):b.series.forEach(function(a){var d=c?1:x?D(a.options.pointRange,k,0):b.axisPointRange||0,h=a.options.pointPlacement;g=Math.max(g,d);if(!b.single||c)a=L.xrange&&a instanceof L.xrange?!x:x,n=Math.max(n,a&&m(h)?0:d/2),f=Math.max(f,a&&"on"===h?0:d)});h=b.ordinalSlope&&k?b.ordinalSlope/k:1;b.minPointOffset=n*=h;b.pointRangePadding=f*=h;b.pointRange=Math.min(g,b.single&&c?1:d);x&&(b.closestPointRange=k)}a&&(b.oldTransA=t);b.translationSlope=b.transA=
t=b.staticScale||b.len/(d+f||1);b.transB=b.horiz?b.left:b.bottom;b.minPixelPadding=t*n;l(this,"afterSetAxisTranslation")},minFromRange:function(){return this.max-this.range},setTickInterval:function(a){var b=this,d=b.chart,g=b.options,n=b.isLog,f=b.isDatetimeAxis,h=b.isXAxis,x=b.isLinked,k=g.maxPadding,e=g.minPadding,E=g.tickInterval,m=g.tickPixelInterval,L=b.categories,y=w(b.threshold)?b.threshold:null,r=b.softThreshold;f||L||x||this.getTickAmount();var A=D(b.userMin,g.min);var u=D(b.userMax,g.max);
if(x){b.linkedParent=d[b.coll][g.linkedTo];var C=b.linkedParent.getExtremes();b.min=D(C.min,C.dataMin);b.max=D(C.max,C.dataMax);g.type!==b.linkedParent.options.type&&c.error(11,1,d)}else{if(!r&&q(y))if(b.dataMin>=y)C=y,e=0;else if(b.dataMax<=y){var B=y;k=0}b.min=D(A,C,b.dataMin);b.max=D(u,B,b.dataMax)}n&&(b.positiveValuesOnly&&!a&&0>=Math.min(b.min,D(b.dataMin,b.min))&&c.error(10,1,d),b.min=v(b.log2lin(b.min),16),b.max=v(b.log2lin(b.max),16));b.range&&q(b.max)&&(b.userMin=b.min=A=Math.max(b.dataMin,
b.minFromRange()),b.userMax=u=b.max,b.range=null);l(b,"foundExtremes");b.beforePadding&&b.beforePadding();b.adjustForMinRange();!(L||b.axisPointRange||b.usePercentage||x)&&q(b.min)&&q(b.max)&&(d=b.max-b.min)&&(!q(A)&&e&&(b.min-=d*e),!q(u)&&k&&(b.max+=d*k));w(b.userMin)||(w(g.softMin)&&g.softMin<b.min&&(b.min=A=g.softMin),w(g.floor)&&(b.min=Math.max(b.min,g.floor)));w(b.userMax)||(w(g.softMax)&&g.softMax>b.max&&(b.max=u=g.softMax),w(g.ceiling)&&(b.max=Math.min(b.max,g.ceiling)));r&&q(b.dataMin)&&(y=
y||0,!q(A)&&b.min<y&&b.dataMin>=y?b.min=b.options.minRange?Math.min(y,b.max-b.minRange):y:!q(u)&&b.max>y&&b.dataMax<=y&&(b.max=b.options.minRange?Math.max(y,b.min+b.minRange):y));b.tickInterval=b.min===b.max||"undefined"===typeof b.min||"undefined"===typeof b.max?1:x&&!E&&m===b.linkedParent.options.tickPixelInterval?E=b.linkedParent.tickInterval:D(E,this.tickAmount?(b.max-b.min)/Math.max(this.tickAmount-1,1):void 0,L?1:(b.max-b.min)*m/Math.max(b.len,m));h&&!a&&b.series.forEach(function(a){a.processData(b.min!==
b.oldMin||b.max!==b.oldMax)});b.setAxisTranslation(!0);b.beforeSetTickPositions&&b.beforeSetTickPositions();b.postProcessTickInterval&&(b.tickInterval=b.postProcessTickInterval(b.tickInterval));b.pointRange&&!E&&(b.tickInterval=Math.max(b.pointRange,b.tickInterval));a=D(g.minTickInterval,b.isDatetimeAxis&&b.closestPointRange);!E&&b.tickInterval<a&&(b.tickInterval=a);f||n||E||(b.tickInterval=t(b.tickInterval,null,p(b.tickInterval),D(g.allowDecimals,!(.5<b.tickInterval&&5>b.tickInterval&&1E3<b.max&&
9999>b.max)),!!this.tickAmount));this.tickAmount||(b.tickInterval=b.unsquish());this.setTickPositions()},setTickPositions:function(){var a=this.options,b=a.tickPositions;var d=this.getMinorTickInterval();var g=a.tickPositioner,f=a.startOnTick,h=a.endOnTick;this.tickmarkOffset=this.categories&&"between"===a.tickmarkPlacement&&1===this.tickInterval?.5:0;this.minorTickInterval="auto"===d&&this.tickInterval?this.tickInterval/5:d;this.single=this.min===this.max&&q(this.min)&&!this.tickAmount&&(parseInt(this.min,
10)===this.min||!1!==a.allowDecimals);this.tickPositions=d=b&&b.slice();!d&&(!this.ordinalPositions&&(this.max-this.min)/this.tickInterval>Math.max(2*this.len,200)?(d=[this.min,this.max],c.error(19,!1,this.chart)):d=this.isDatetimeAxis?this.getTimeTicks(this.normalizeTimeTickInterval(this.tickInterval,a.units),this.min,this.max,a.startOfWeek,this.ordinalPositions,this.closestPointRange,!0):this.isLog?this.getLogTickPositions(this.tickInterval,this.min,this.max):this.getLinearTickPositions(this.tickInterval,
this.min,this.max),d.length>this.len&&(d=[d[0],d.pop()],d[0]===d[1]&&(d.length=1)),this.tickPositions=d,g&&(g=g.apply(this,[this.min,this.max])))&&(this.tickPositions=d=g);this.paddedTicks=d.slice(0);this.trimTicks(d,f,h);this.isLinked||(this.single&&2>d.length&&!this.categories&&(this.min-=.5,this.max+=.5),b||g||this.adjustTickAmount());l(this,"afterSetTickPositions")},trimTicks:function(a,b,d){var g=a[0],n=a[a.length-1],f=this.minPointOffset||0;l(this,"trimTicks");if(!this.isLinked){if(b&&-Infinity!==
g)this.min=g;else for(;this.min-f>a[0];)a.shift();if(d)this.max=n;else for(;this.max+f<a[a.length-1];)a.pop();0===a.length&&q(g)&&!this.options.tickPositions&&a.push((n+g)/2)}},alignToOthers:function(){var a={},b,d=this.options;!1===this.chart.options.chart.alignTicks||!1===d.alignTicks||!1===d.startOnTick||!1===d.endOnTick||this.isLog||this.chart[this.coll].forEach(function(d){var g=d.options;g=[d.horiz?g.left:g.top,g.width,g.height,g.pane].join();d.series.length&&(a[g]?b=!0:a[g]=1)});return b},
getTickAmount:function(){var a=this.options,b=a.tickAmount,d=a.tickPixelInterval;!q(a.tickInterval)&&this.len<d&&!this.isRadial&&!this.isLog&&a.startOnTick&&a.endOnTick&&(b=2);!b&&this.alignToOthers()&&(b=Math.ceil(this.len/d)+1);4>b&&(this.finalTickAmt=b,b=5);this.tickAmount=b},adjustTickAmount:function(){var a=this.options,b=this.tickInterval,d=this.tickPositions,g=this.tickAmount,f=this.finalTickAmt,h=d&&d.length,c=D(this.threshold,this.softThreshold?0:null),t;if(this.hasData()){if(h<g){for(t=
this.min;d.length<g;)d.length%2||t===c?d.push(v(d[d.length-1]+b)):d.unshift(v(d[0]-b));this.transA*=(h-1)/(g-1);this.min=a.startOnTick?d[0]:Math.min(this.min,d[0]);this.max=a.endOnTick?d[d.length-1]:Math.max(this.max,d[d.length-1])}else h>g&&(this.tickInterval*=2,this.setTickPositions());if(q(f)){for(b=a=d.length;b--;)(3===f&&1===b%2||2>=f&&0<b&&b<a-1)&&d.splice(b,1);this.finalTickAmt=void 0}}},setScale:function(){var a=this.series.some(function(a){return a.isDirtyData||a.isDirty||a.xAxis&&a.xAxis.isDirty}),
b;this.oldMin=this.min;this.oldMax=this.max;this.oldAxisLength=this.len;this.setAxisSize();(b=this.len!==this.oldAxisLength)||a||this.isLinked||this.forceRedraw||this.userMin!==this.oldUserMin||this.userMax!==this.oldUserMax||this.alignToOthers()?(this.resetStacks&&this.resetStacks(),this.forceRedraw=!1,this.getSeriesExtremes(),this.setTickInterval(),this.oldUserMin=this.userMin,this.oldUserMax=this.userMax,this.isDirty||(this.isDirty=b||this.min!==this.oldMin||this.max!==this.oldMax)):this.cleanStacks&&
this.cleanStacks();l(this,"afterSetScale")},setExtremes:function(a,b,d,g,f){var n=this,h=n.chart;d=D(d,!0);n.series.forEach(function(a){delete a.kdTree});f=B(f,{min:a,max:b});l(n,"setExtremes",f,function(){n.userMin=a;n.userMax=b;n.eventArgs=f;d&&h.redraw(g)})},zoom:function(a,b){var d=this.dataMin,g=this.dataMax,n=this.options,f=Math.min(d,D(n.min,d)),h=Math.max(g,D(n.max,g));a={newMin:a,newMax:b};l(this,"zoom",a,function(a){var b=a.newMin,n=a.newMax;if(b!==this.min||n!==this.max)this.allowZoomOutside||
(q(d)&&(b<f&&(b=f),b>h&&(b=h)),q(g)&&(n<f&&(n=f),n>h&&(n=h))),this.displayBtn="undefined"!==typeof b||"undefined"!==typeof n,this.setExtremes(b,n,!1,void 0,{trigger:"zoom"});a.zoomed=!0});return a.zoomed},setAxisSize:function(){var a=this.chart,b=this.options,d=b.offsets||[0,0,0,0],g=this.horiz,f=this.width=Math.round(A(D(b.width,a.plotWidth-d[3]+d[1]),a.plotWidth)),h=this.height=Math.round(A(D(b.height,a.plotHeight-d[0]+d[2]),a.plotHeight)),c=this.top=Math.round(A(D(b.top,a.plotTop+d[0]),a.plotHeight,
a.plotTop));b=this.left=Math.round(A(D(b.left,a.plotLeft+d[3]),a.plotWidth,a.plotLeft));this.bottom=a.chartHeight-h-c;this.right=a.chartWidth-f-b;this.len=Math.max(g?f:h,0);this.pos=g?b:c},getExtremes:function(){var a=this.isLog;return{min:a?v(this.lin2log(this.min)):this.min,max:a?v(this.lin2log(this.max)):this.max,dataMin:this.dataMin,dataMax:this.dataMax,userMin:this.userMin,userMax:this.userMax}},getThreshold:function(a){var b=this.isLog,d=b?this.lin2log(this.min):this.min;b=b?this.lin2log(this.max):
this.max;null===a||-Infinity===a?a=d:Infinity===a?a=b:d>a?a=d:b<a&&(a=b);return this.translate(a,0,1,0,1)},autoLabelAlign:function(a){var b=(D(a,0)-90*this.side+720)%360;a={align:"center"};l(this,"autoLabelAlign",a,function(a){15<b&&165>b?a.align="right":195<b&&345>b&&(a.align="left")});return a.align},tickSize:function(a){var b=this.options,d=b[a+"Length"],g=D(b[a+"Width"],"tick"===a&&this.isXAxis&&!this.categories?1:0);if(g&&d){"inside"===b[a+"Position"]&&(d=-d);var f=[d,g]}a={tickSize:f};l(this,
"afterTickSize",a);return a.tickSize},labelMetrics:function(){var a=this.tickPositions&&this.tickPositions[0]||0;return this.chart.renderer.fontMetrics(this.options.labels.style&&this.options.labels.style.fontSize,this.ticks[a]&&this.ticks[a].label)},unsquish:function(){var a=this.options.labels,b=this.horiz,d=this.tickInterval,g=d,f=this.len/(((this.categories?1:0)+this.max-this.min)/d),h,c=a.rotation,t=this.labelMetrics(),l,x=Number.MAX_VALUE,p,e=this.max-this.min,E=function(a){var b=a/(f||1);b=
1<b?Math.ceil(b):1;b*d>e&&Infinity!==a&&Infinity!==f&&e&&(b=Math.ceil(e/d));return v(b*d)};b?(p=!a.staggerLines&&!a.step&&(q(c)?[c]:f<D(a.autoRotationLimit,80)&&a.autoRotation))&&p.forEach(function(a){if(a===c||a&&-90<=a&&90>=a){l=E(Math.abs(t.h/Math.sin(k*a)));var b=l+Math.abs(a/360);b<x&&(x=b,h=a,g=l)}}):a.step||(g=E(t.h));this.autoRotation=p;this.labelRotation=D(h,c);return g},getSlotWidth:function(a){var b=this.chart,d=this.horiz,g=this.options.labels,f=Math.max(this.tickPositions.length-(this.categories?
0:1),1),n=b.margin[3];return a&&a.slotWidth||d&&2>(g.step||0)&&!g.rotation&&(this.staggerLines||1)*this.len/f||!d&&(g.style&&parseInt(g.style.width,10)||n&&n-b.spacing[3]||.33*b.chartWidth)},renderUnsquish:function(){var a=this.chart,b=a.renderer,d=this.tickPositions,g=this.ticks,f=this.options.labels,h=f&&f.style||{},c=this.horiz,t=this.getSlotWidth(),l=Math.max(1,Math.round(t-2*(f.padding||5))),x={},k=this.labelMetrics(),p=f.style&&f.style.textOverflow,e=0;m(f.rotation)||(x.rotation=f.rotation||
0);d.forEach(function(a){a=g[a];a.movedLabel&&a.replaceMovedLabel();a&&a.label&&a.label.textPxLength>e&&(e=a.label.textPxLength)});this.maxLabelLength=e;if(this.autoRotation)e>l&&e>k.h?x.rotation=this.labelRotation:this.labelRotation=0;else if(t){var E=l;if(!p){var L="clip";for(l=d.length;!c&&l--;){var y=d[l];if(y=g[y].label)y.styles&&"ellipsis"===y.styles.textOverflow?y.css({textOverflow:"clip"}):y.textPxLength>t&&y.css({width:t+"px"}),y.getBBox().height>this.len/d.length-(k.h-k.f)&&(y.specificTextOverflow=
"ellipsis")}}}x.rotation&&(E=e>.5*a.chartHeight?.33*a.chartHeight:e,p||(L="ellipsis"));if(this.labelAlign=f.align||this.autoLabelAlign(this.labelRotation))x.align=this.labelAlign;d.forEach(function(a){var b=(a=g[a])&&a.label,d=h.width,f={};b&&(b.attr(x),a.shortenLabel?a.shortenLabel():E&&!d&&"nowrap"!==h.whiteSpace&&(E<b.textPxLength||"SPAN"===b.element.tagName)?(f.width=E,p||(f.textOverflow=b.specificTextOverflow||L),b.css(f)):b.styles&&b.styles.width&&!f.width&&!d&&b.css({width:null}),delete b.specificTextOverflow,
a.rotation=x.rotation)},this);this.tickRotCorr=b.rotCorr(k.b,this.labelRotation||0,0!==this.side)},hasData:function(){return this.series.some(function(a){return a.hasData()})||this.options.showEmpty&&q(this.min)&&q(this.max)},addTitle:function(a){var b=this.chart.renderer,d=this.horiz,f=this.opposite,h=this.options.title,n,c=this.chart.styledMode;this.axisTitle||((n=h.textAlign)||(n=(d?{low:"left",middle:"center",high:"right"}:{low:f?"right":"left",middle:"center",high:f?"left":"right"})[h.align]),
this.axisTitle=b.text(h.text,0,0,h.useHTML).attr({zIndex:7,rotation:h.rotation||0,align:n}).addClass("highcharts-axis-title"),c||this.axisTitle.css(g(h.style)),this.axisTitle.add(this.axisGroup),this.axisTitle.isNew=!0);c||h.style.width||this.isRadial||this.axisTitle.css({width:this.len});this.axisTitle[a?"show":"hide"](a)},generateTick:function(a){var b=this.ticks;b[a]?b[a].addLabel():b[a]=new E(this,a)},getOffset:function(){var a=this,b=a.chart,d=b.renderer,g=a.options,f=a.tickPositions,h=a.ticks,
c=a.horiz,t=a.side,x=b.inverted&&!a.isZAxis?[1,0,3,2][t]:t,k,p=0,e=0,E=g.title,m=g.labels,L=0,y=b.axisOffset;b=b.clipOffset;var A=[-1,1,1,-1][t],u=g.className,v=a.axisParent;var w=a.hasData();a.showAxis=k=w||D(g.showEmpty,!0);a.staggerLines=a.horiz&&m.staggerLines;a.axisGroup||(a.gridGroup=d.g("grid").attr({zIndex:g.gridZIndex||1}).addClass("highcharts-"+this.coll.toLowerCase()+"-grid "+(u||"")).add(v),a.axisGroup=d.g("axis").attr({zIndex:g.zIndex||2}).addClass("highcharts-"+this.coll.toLowerCase()+
" "+(u||"")).add(v),a.labelGroup=d.g("axis-labels").attr({zIndex:m.zIndex||7}).addClass("highcharts-"+a.coll.toLowerCase()+"-labels "+(u||"")).add(v));w||a.isLinked?(f.forEach(function(b,d){a.generateTick(b,d)}),a.renderUnsquish(),a.reserveSpaceDefault=0===t||2===t||{1:"left",3:"right"}[t]===a.labelAlign,D(m.reserveSpace,"center"===a.labelAlign?!0:null,a.reserveSpaceDefault)&&f.forEach(function(a){L=Math.max(h[a].getLabelSize(),L)}),a.staggerLines&&(L*=a.staggerLines),a.labelOffset=L*(a.opposite?
-1:1)):r(h,function(a,b){a.destroy();delete h[b]});if(E&&E.text&&!1!==E.enabled&&(a.addTitle(k),k&&!1!==E.reserveSpace)){a.titleOffset=p=a.axisTitle.getBBox()[c?"height":"width"];var C=E.offset;e=q(C)?0:D(E.margin,c?5:10)}a.renderLine();a.offset=A*D(g.offset,y[t]?y[t]+(g.margin||0):0);a.tickRotCorr=a.tickRotCorr||{x:0,y:0};d=0===t?-a.labelMetrics().h:2===t?a.tickRotCorr.y:0;e=Math.abs(L)+e;L&&(e=e-d+A*(c?D(m.y,a.tickRotCorr.y+8*A):m.x));a.axisTitleMargin=D(C,e);a.getMaxLabelDimensions&&(a.maxLabelDimensions=
a.getMaxLabelDimensions(h,f));c=this.tickSize("tick");y[t]=Math.max(y[t],a.axisTitleMargin+p+A*a.offset,e,f&&f.length&&c?c[0]+A*a.offset:0);g=g.offset?0:2*Math.floor(a.axisLine.strokeWidth()/2);b[x]=Math.max(b[x],g);l(this,"afterGetOffset")},getLinePath:function(a){var b=this.chart,d=this.opposite,g=this.offset,f=this.horiz,h=this.left+(d?this.width:0)+g;g=b.chartHeight-this.bottom-(d?this.height:0)+g;d&&(a*=-1);return b.renderer.crispLine(["M",f?this.left:h,f?g:this.top,"L",f?b.chartWidth-this.right:
h,f?g:b.chartHeight-this.bottom],a)},renderLine:function(){this.axisLine||(this.axisLine=this.chart.renderer.path().addClass("highcharts-axis-line").add(this.axisGroup),this.chart.styledMode||this.axisLine.attr({stroke:this.options.lineColor,"stroke-width":this.options.lineWidth,zIndex:7}))},getTitlePosition:function(){var a=this.horiz,b=this.left,d=this.top,g=this.len,f=this.options.title,h=a?b:d,c=this.opposite,t=this.offset,x=f.x||0,k=f.y||0,p=this.axisTitle,e=this.chart.renderer.fontMetrics(f.style&&
f.style.fontSize,p);p=Math.max(p.getBBox(null,0).height-e.h-1,0);g={low:h+(a?0:g),middle:h+g/2,high:h+(a?g:0)}[f.align];b=(a?d+this.height:b)+(a?1:-1)*(c?-1:1)*this.axisTitleMargin+[-p,p,e.f,-p][this.side];a={x:a?g+x:b+(c?this.width:0)+t+x,y:a?b+k-(c?this.height:0)+t:g+k};l(this,"afterGetTitlePosition",{titlePosition:a});return a},renderMinorTick:function(a){var b=this.chart.hasRendered&&w(this.oldMin),d=this.minorTicks;d[a]||(d[a]=new E(this,a,"minor"));b&&d[a].isNew&&d[a].render(null,!0);d[a].render(null,
!1,1)},renderTick:function(a,b){var d=this.isLinked,g=this.ticks,f=this.chart.hasRendered&&w(this.oldMin);if(!d||a>=this.min&&a<=this.max)g[a]||(g[a]=new E(this,a)),f&&g[a].isNew&&g[a].render(b,!0,-1),g[a].render(b)},render:function(){var a=this,d=a.chart,g=a.options,f=a.isLog,h=a.isLinked,t=a.tickPositions,x=a.axisTitle,k=a.ticks,p=a.minorTicks,e=a.alternateBands,m=g.stackLabels,L=g.alternateGridColor,y=a.tickmarkOffset,q=a.axisLine,A=a.showAxis,u=F(d.renderer.globalAnimation),D,v;a.labelEdge.length=
0;a.overlap=!1;[k,p,e].forEach(function(a){r(a,function(a){a.isActive=!1})});if(a.hasData()||h)a.minorTickInterval&&!a.categories&&a.getMinorTickPositions().forEach(function(b){a.renderMinorTick(b)}),t.length&&(t.forEach(function(b,d){a.renderTick(b,d)}),y&&(0===a.min||a.single)&&(k[-1]||(k[-1]=new E(a,-1,null,!0)),k[-1].render(-1))),L&&t.forEach(function(b,g){v="undefined"!==typeof t[g+1]?t[g+1]+y:a.max-y;0===g%2&&b<a.max&&v<=a.max+(d.polar?-y:y)&&(e[b]||(e[b]=new c.PlotLineOrBand(a)),D=b+y,e[b].options=
{from:f?a.lin2log(D):D,to:f?a.lin2log(v):v,color:L},e[b].render(),e[b].isActive=!0)}),a._addedPlotLB||((g.plotLines||[]).concat(g.plotBands||[]).forEach(function(b){a.addPlotBandOrLine(b)}),a._addedPlotLB=!0);[k,p,e].forEach(function(a){var g,f=[],h=u.duration;r(a,function(a,b){a.isActive||(a.render(b,!1,0),a.isActive=!1,f.push(b))});b(function(){for(g=f.length;g--;)a[f[g]]&&!a[f[g]].isActive&&(a[f[g]].destroy(),delete a[f[g]])},a!==e&&d.hasRendered&&h?h:0)});q&&(q[q.isPlaced?"animate":"attr"]({d:this.getLinePath(q.strokeWidth())}),
q.isPlaced=!0,q[A?"show":"hide"](A));x&&A&&(g=a.getTitlePosition(),w(g.y)?(x[x.isNew?"attr":"animate"](g),x.isNew=!1):(x.attr("y",-9999),x.isNew=!0));m&&m.enabled&&a.renderStackTotals();a.isDirty=!1;l(this,"afterRender")},redraw:function(){this.visible&&(this.render(),this.plotLinesAndBands.forEach(function(a){a.render()}));this.series.forEach(function(a){a.isDirty=!0})},keepProps:"extKey hcEvents names series userMax userMin".split(" "),destroy:function(a){var b=this,d=b.stacks,g=b.plotLinesAndBands,
f;l(this,"destroy",{keepEvents:a});a||x(b);r(d,function(a,b){C(a);d[b]=null});[b.ticks,b.minorTicks,b.alternateBands].forEach(function(a){C(a)});if(g)for(a=g.length;a--;)g[a].destroy();"stackTotalGroup axisLine axisTitle axisGroup gridGroup labelGroup cross scrollbar".split(" ").forEach(function(a){b[a]&&(b[a]=b[a].destroy())});for(f in b.plotLinesAndBandsGroups)b.plotLinesAndBandsGroups[f]=b.plotLinesAndBandsGroups[f].destroy();r(b,function(a,d){-1===b.keepProps.indexOf(d)&&delete b[d]})},drawCrosshair:function(a,
b){var g=this.crosshair,f=D(g.snap,!0),h,c=this.cross;l(this,"drawCrosshair",{e:a,point:b});a||(a=this.cross&&this.cross.e);if(this.crosshair&&!1!==(q(b)||!f)){f?q(b)&&(h=D("colorAxis"!==this.coll?b.crosshairPos:null,this.isXAxis?b.plotX:this.len-b.plotY)):h=a&&(this.horiz?a.chartX-this.pos:this.len-a.chartY+this.pos);if(q(h)){var t={value:b&&(this.isXAxis?b.x:D(b.stackY,b.y)),translatedValue:h};this.chart.polar&&B(t,{isCrosshair:!0,chartX:a&&a.chartX,chartY:a&&a.chartY,point:b});t=this.getPlotLinePath(t)||
null}if(!q(t)){this.hideCrosshair();return}f=this.categories&&!this.isRadial;c||(this.cross=c=this.chart.renderer.path().addClass("highcharts-crosshair highcharts-crosshair-"+(f?"category ":"thin ")+g.className).attr({zIndex:D(g.zIndex,2)}).add(),this.chart.styledMode||(c.attr({stroke:g.color||(f?d("#ccd6eb").setOpacity(.25).get():"#cccccc"),"stroke-width":D(g.width,1)}).css({"pointer-events":"none"}),g.dashStyle&&c.attr({dashstyle:g.dashStyle})));c.show().attr({d:t});f&&!g.width&&c.attr({"stroke-width":this.transA});
this.cross.e=a}else this.hideCrosshair();l(this,"afterDrawCrosshair",{e:a,point:b})},hideCrosshair:function(){this.cross&&this.cross.hide();l(this,"afterHideCrosshair")}});return c.Axis=e});M(J,"parts/DateTimeAxis.js",[J["parts/Globals.js"]],function(c){var e=c.Axis,F=c.getMagnitude,I=c.normalizeTickInterval,G=c.timeUnits;e.prototype.getTimeTicks=function(){return this.chart.time.getTimeTicks.apply(this.chart.time,arguments)};e.prototype.normalizeTimeTickInterval=function(c,e){var q=e||[["millisecond",
[1,2,5,10,20,25,50,100,200,500]],["second",[1,2,5,10,15,30]],["minute",[1,2,5,10,15,30]],["hour",[1,2,3,4,6,8,12]],["day",[1,2]],["week",[1,2]],["month",[1,2,3,4,6]],["year",null]];e=q[q.length-1];var v=G[e[0]],B=e[1],u;for(u=0;u<q.length&&!(e=q[u],v=G[e[0]],B=e[1],q[u+1]&&c<=(v*B[B.length-1]+G[q[u+1][0]])/2);u++);v===G.year&&c<5*v&&(B=[1,2,5]);c=I(c/v,B,"year"===e[0]?Math.max(F(c/v),1):1);return{unitRange:v,count:c,unitName:e[0]}}});M(J,"parts/LogarithmicAxis.js",[J["parts/Globals.js"],J["parts/Utilities.js"]],
function(c,e){var F=e.pick;e=c.Axis;var I=c.getMagnitude,G=c.normalizeTickInterval;e.prototype.getLogTickPositions=function(c,e,q,C){var v=this.options,u=this.len,w=[];C||(this._minorAutoInterval=null);if(.5<=c)c=Math.round(c),w=this.getLinearTickPositions(c,e,q);else if(.08<=c){u=Math.floor(e);var m,r;for(v=.3<c?[1,2,4]:.15<c?[1,2,4,6,8]:[1,2,3,4,5,6,7,8,9];u<q+1&&!r;u++){var D=v.length;for(m=0;m<D&&!r;m++){var A=this.log2lin(this.lin2log(u)*v[m]);A>e&&(!C||f<=q)&&"undefined"!==typeof f&&w.push(f);
f>q&&(r=!0);var f=A}}}else e=this.lin2log(e),q=this.lin2log(q),c=C?this.getMinorTickInterval():v.tickInterval,c=F("auto"===c?null:c,this._minorAutoInterval,v.tickPixelInterval/(C?5:1)*(q-e)/((C?u/this.tickPositions.length:u)||1)),c=G(c,null,I(c)),w=this.getLinearTickPositions(c,e,q).map(this.log2lin),C||(this._minorAutoInterval=c/5);C||(this.tickInterval=c);return w};e.prototype.log2lin=function(c){return Math.log(c)/Math.LN10};e.prototype.lin2log=function(c){return Math.pow(10,c)}});M(J,"parts/PlotLineOrBand.js",
[J["parts/Globals.js"],J["parts/Axis.js"],J["parts/Utilities.js"]],function(c,e,F){var I=F.arrayMax,G=F.arrayMin,H=F.defined,v=F.destroyObjectProperties,q=F.erase,C=F.extend,B=F.objectEach,u=F.pick,w=c.merge;c.PlotLineOrBand=function(c,e){this.axis=c;e&&(this.options=e,this.id=e.id)};c.PlotLineOrBand.prototype={render:function(){c.fireEvent(this,"render");var e=this,r=e.axis,q=r.horiz,A=e.options,f=A.label,b=e.label,a=A.to,d=A.from,h=A.value,k=H(d)&&H(a),l=H(h),y=e.svgElem,p=!y,g=[],t=A.color,x=u(A.zIndex,
0),L=A.events;g={"class":"highcharts-plot-"+(k?"band ":"line ")+(A.className||"")};var E={},n=r.chart.renderer,z=k?"bands":"lines";r.isLog&&(d=r.log2lin(d),a=r.log2lin(a),h=r.log2lin(h));r.chart.styledMode||(l?(g.stroke=t||"#999999",g["stroke-width"]=u(A.width,1),A.dashStyle&&(g.dashstyle=A.dashStyle)):k&&(g.fill=t||"#e6ebf5",A.borderWidth&&(g.stroke=A.borderColor,g["stroke-width"]=A.borderWidth)));E.zIndex=x;z+="-"+x;(t=r.plotLinesAndBandsGroups[z])||(r.plotLinesAndBandsGroups[z]=t=n.g("plot-"+z).attr(E).add());
p&&(e.svgElem=y=n.path().attr(g).add(t));if(l)g=r.getPlotLinePath({value:h,lineWidth:y.strokeWidth(),acrossPanes:A.acrossPanes});else if(k)g=r.getPlotBandPath(d,a,A);else return;(p||!y.d)&&g&&g.length?(y.attr({d:g}),L&&B(L,function(a,b){y.on(b,function(a){L[b].apply(e,[a])})})):y&&(g?(y.show(!0),y.animate({d:g})):y.d&&(y.hide(),b&&(e.label=b=b.destroy())));f&&(H(f.text)||H(f.formatter))&&g&&g.length&&0<r.width&&0<r.height&&!g.isFlat?(f=w({align:q&&k&&"center",x:q?!k&&4:10,verticalAlign:!q&&k&&"middle",
y:q?k?16:10:k?6:-4,rotation:q&&!k&&90},f),this.renderLabel(f,g,k,x)):b&&b.hide();return e},renderLabel:function(c,e,q,A){var f=this.label,b=this.axis.chart.renderer;f||(f={align:c.textAlign||c.align,rotation:c.rotation,"class":"highcharts-plot-"+(q?"band":"line")+"-label "+(c.className||"")},f.zIndex=A,A=this.getLabelText(c),this.label=f=b.text(A,0,0,c.useHTML).attr(f).add(),this.axis.chart.styledMode||f.css(c.style));b=e.xBounds||[e[1],e[4],q?e[6]:e[1]];e=e.yBounds||[e[2],e[5],q?e[7]:e[2]];q=G(b);
A=G(e);f.align(c,!1,{x:q,y:A,width:I(b)-q,height:I(e)-A});f.show(!0)},getLabelText:function(c){return H(c.formatter)?c.formatter.call(this):c.text},destroy:function(){q(this.axis.plotLinesAndBands,this);delete this.axis;v(this)}};C(e.prototype,{getPlotBandPath:function(c,e){var m=this.getPlotLinePath({value:e,force:!0,acrossPanes:this.options.acrossPanes}),r=this.getPlotLinePath({value:c,force:!0,acrossPanes:this.options.acrossPanes}),f=[],b=this.horiz,a=1;c=c<this.min&&e<this.min||c>this.max&&e>
this.max;if(r&&m){if(c){var d=r.toString()===m.toString();a=0}for(c=0;c<r.length;c+=6)b&&m[c+1]===r[c+1]?(m[c+1]+=a,m[c+4]+=a):b||m[c+2]!==r[c+2]||(m[c+2]+=a,m[c+5]+=a),f.push("M",r[c+1],r[c+2],"L",r[c+4],r[c+5],m[c+4],m[c+5],m[c+1],m[c+2],"z"),f.isFlat=d}return f},addPlotBand:function(c){return this.addPlotBandOrLine(c,"plotBands")},addPlotLine:function(c){return this.addPlotBandOrLine(c,"plotLines")},addPlotBandOrLine:function(e,r){var m=(new c.PlotLineOrBand(this,e)).render(),q=this.userOptions;
if(m){if(r){var f=q[r]||[];f.push(e);q[r]=f}this.plotLinesAndBands.push(m)}return m},removePlotBandOrLine:function(c){for(var e=this.plotLinesAndBands,m=this.options,A=this.userOptions,f=e.length;f--;)e[f].id===c&&e[f].destroy();[m.plotLines||[],A.plotLines||[],m.plotBands||[],A.plotBands||[]].forEach(function(b){for(f=b.length;f--;)b[f].id===c&&q(b,b[f])})},removePlotBand:function(c){this.removePlotBandOrLine(c)},removePlotLine:function(c){this.removePlotBandOrLine(c)}})});M(J,"parts/Tooltip.js",
[J["parts/Globals.js"],J["parts/Utilities.js"]],function(c,e){var F=e.clamp,I=e.defined,G=e.discardElement,H=e.extend,v=e.isNumber,q=e.isString,C=e.pick,B=e.splat,u=e.syncTimeout;"";var w=c.doc,m=c.format,r=c.merge,D=c.timeUnits;c.Tooltip=function(){this.init.apply(this,arguments)};c.Tooltip.prototype={init:function(c,f){this.chart=c;this.options=f;this.crosshairs=[];this.now={x:0,y:0};this.isHidden=!0;this.split=f.split&&!c.inverted&&!c.polar;this.shared=f.shared||this.split;this.outside=C(f.outside,
!(!c.scrollablePixelsX&&!c.scrollablePixelsY))},cleanSplit:function(c){this.chart.series.forEach(function(f){var b=f&&f.tt;b&&(!b.isActive||c?f.tt=b.destroy():b.isActive=!1)})},applyFilter:function(){var c=this.chart;c.renderer.definition({tagName:"filter",id:"drop-shadow-"+c.index,opacity:.5,children:[{tagName:"feGaussianBlur","in":"SourceAlpha",stdDeviation:1},{tagName:"feOffset",dx:1,dy:1},{tagName:"feComponentTransfer",children:[{tagName:"feFuncA",type:"linear",slope:.3}]},{tagName:"feMerge",
children:[{tagName:"feMergeNode"},{tagName:"feMergeNode","in":"SourceGraphic"}]}]});c.renderer.definition({tagName:"style",textContent:".highcharts-tooltip-"+c.index+"{filter:url(#drop-shadow-"+c.index+")}"})},getLabel:function(){var e=this,f=this.chart.renderer,b=this.chart.styledMode,a=this.options,d="tooltip"+(I(a.className)?" "+a.className:""),h;if(!this.label){this.outside&&(this.container=h=c.doc.createElement("div"),h.className="highcharts-tooltip-container",c.css(h,{position:"absolute",top:"1px",
pointerEvents:a.style&&a.style.pointerEvents,zIndex:3}),c.doc.body.appendChild(h),this.renderer=f=new c.Renderer(h,0,0,{},void 0,void 0,f.styledMode));this.split?this.label=f.g(d):(this.label=f.label("",0,0,a.shape||"callout",null,null,a.useHTML,null,d).attr({padding:a.padding,r:a.borderRadius}),b||this.label.attr({fill:a.backgroundColor,"stroke-width":a.borderWidth}).css(a.style).shadow(a.shadow));b&&(this.applyFilter(),this.label.addClass("highcharts-tooltip-"+this.chart.index));if(e.outside&&!e.split){var k=
{x:this.label.xSetter,y:this.label.ySetter};this.label.xSetter=function(a,b){k[b].call(this.label,e.distance);h.style.left=a+"px"};this.label.ySetter=function(a,b){k[b].call(this.label,e.distance);h.style.top=a+"px"}}this.label.attr({zIndex:8}).add()}return this.label},update:function(c){this.destroy();r(!0,this.chart.options.tooltip.userOptions,c);this.init(this.chart,r(!0,this.options,c))},destroy:function(){this.label&&(this.label=this.label.destroy());this.split&&this.tt&&(this.cleanSplit(this.chart,
!0),this.tt=this.tt.destroy());this.renderer&&(this.renderer=this.renderer.destroy(),G(this.container));c.clearTimeout(this.hideTimer);c.clearTimeout(this.tooltipTimeout)},move:function(e,f,b,a){var d=this,h=d.now,k=!1!==d.options.animation&&!d.isHidden&&(1<Math.abs(e-h.x)||1<Math.abs(f-h.y)),l=d.followPointer||1<d.len;H(h,{x:k?(2*h.x+e)/3:e,y:k?(h.y+f)/2:f,anchorX:l?void 0:k?(2*h.anchorX+b)/3:b,anchorY:l?void 0:k?(h.anchorY+a)/2:a});d.getLabel().attr(h);k&&(c.clearTimeout(this.tooltipTimeout),this.tooltipTimeout=
setTimeout(function(){d&&d.move(e,f,b,a)},32))},hide:function(e){var f=this;c.clearTimeout(this.hideTimer);e=C(e,this.options.hideDelay,500);this.isHidden||(this.hideTimer=u(function(){f.getLabel()[e?"fadeOut":"hide"]();f.isHidden=!0},e))},getAnchor:function(c,f){var b=this.chart,a=b.pointer,d=b.inverted,h=b.plotTop,k=b.plotLeft,l=0,e=0,p,g;c=B(c);this.followPointer&&f?("undefined"===typeof f.chartX&&(f=a.normalize(f)),c=[f.chartX-b.plotLeft,f.chartY-h]):c[0].tooltipPos?c=c[0].tooltipPos:(c.forEach(function(a){p=
a.series.yAxis;g=a.series.xAxis;l+=a.plotX+(!d&&g?g.left-k:0);e+=(a.plotLow?(a.plotLow+a.plotHigh)/2:a.plotY)+(!d&&p?p.top-h:0)}),l/=c.length,e/=c.length,c=[d?b.plotWidth-e:l,this.shared&&!d&&1<c.length&&f?f.chartY-h:d?b.plotHeight-l:e]);return c.map(Math.round)},getPosition:function(c,f,b){var a=this.chart,d=this.distance,h={},k=a.inverted&&b.h||0,l,e=this.outside,p=e?w.documentElement.clientWidth-2*d:a.chartWidth,g=e?Math.max(w.body.scrollHeight,w.documentElement.scrollHeight,w.body.offsetHeight,
w.documentElement.offsetHeight,w.documentElement.clientHeight):a.chartHeight,t=a.pointer.getChartPosition(),x=a.containerScaling,L=function(a){return x?a*x.scaleX:a},E=function(a){return x?a*x.scaleY:a},n=function(h){var n="x"===h;return[h,n?p:g,n?c:f].concat(e?[n?L(c):E(f),n?t.left-d+L(b.plotX+a.plotLeft):t.top-d+E(b.plotY+a.plotTop),0,n?p:g]:[n?c:f,n?b.plotX+a.plotLeft:b.plotY+a.plotTop,n?a.plotLeft:a.plotTop,n?a.plotLeft+a.plotWidth:a.plotTop+a.plotHeight])},z=n("y"),m=n("x"),r=!this.followPointer&&
C(b.ttBelow,!a.inverted===!!b.negative),q=function(a,b,g,f,c,t,n){var l="y"===a?E(d):L(d),x=(g-f)/2,e=f<c-d,p=c+d+f<b,z=c-l-g+x;c=c+l-x;if(r&&p)h[a]=c;else if(!r&&e)h[a]=z;else if(e)h[a]=Math.min(n-f,0>z-k?z:z-k);else if(p)h[a]=Math.max(t,c+k+g>b?c:c+k);else return!1},A=function(a,b,g,f,c){var t;c<d||c>b-d?t=!1:h[a]=c<g/2?1:c>b-f/2?b-f-2:c-g/2;return t},u=function(a){var b=z;z=m;m=b;l=a},v=function(){!1!==q.apply(0,z)?!1!==A.apply(0,m)||l||(u(!0),v()):l?h.x=h.y=0:(u(!0),v())};(a.inverted||1<this.len)&&
u();v();return h},defaultFormatter:function(c){var f=this.points||B(this);var b=[c.tooltipFooterHeaderFormatter(f[0])];b=b.concat(c.bodyFormatter(f));b.push(c.tooltipFooterHeaderFormatter(f[0],!0));return b},refresh:function(e,f){var b=this.chart,a=this.options,d=e,h={},k=[],l=a.formatter||this.defaultFormatter;h=this.shared;var y=b.styledMode;if(a.enabled){c.clearTimeout(this.hideTimer);this.followPointer=B(d)[0].series.tooltipOptions.followPointer;var p=this.getAnchor(d,f);f=p[0];var g=p[1];!h||
d.series&&d.series.noSharedTooltip?h=d.getLabelConfig():(b.pointer.applyInactiveState(d),d.forEach(function(a){a.setState("hover");k.push(a.getLabelConfig())}),h={x:d[0].category,y:d[0].y},h.points=k,d=d[0]);this.len=k.length;b=l.call(h,this);l=d.series;this.distance=C(l.tooltipOptions.distance,16);!1===b?this.hide():(this.split?this.renderSplit(b,B(e)):(e=this.getLabel(),a.style.width&&!y||e.css({width:this.chart.spacingBox.width}),e.attr({text:b&&b.join?b.join(""):b}),e.removeClass(/highcharts-color-[\d]+/g).addClass("highcharts-color-"+
C(d.colorIndex,l.colorIndex)),y||e.attr({stroke:a.borderColor||d.color||l.color||"#666666"}),this.updatePosition({plotX:f,plotY:g,negative:d.negative,ttBelow:d.ttBelow,h:p[2]||0})),this.isHidden&&this.label&&this.label.attr({opacity:1}).show(),this.isHidden=!1);c.fireEvent(this,"refresh")}},renderSplit:function(e,f){function b(a,b,d,g,c){void 0===c&&(c=!0);d?(b=D?0:I,a=F(a-g/2,K.left,K.right-g)):(b-=B,a=c?a-g-v:a+v,a=F(a,c?a:K.left,K.right));return{x:a,y:b}}var a=this,d=a.chart,h=a.chart,k=h.chartWidth,
l=h.chartHeight,y=h.plotHeight,p=h.plotLeft,g=h.plotTop,t=h.plotWidth,x=h.pointer,L=h.renderer,E=h.scrollablePixelsX;E=void 0===E?0:E;var n=h.scrollablePixelsY,z=void 0===n?0:n;n=h.scrollingContainer;n=void 0===n?{scrollLeft:0,scrollTop:0}:n;var m=n.scrollLeft,r=n.scrollTop,u=h.styledMode,v=a.distance,w=a.options,A=a.options.positioner,K={left:E?p:0,right:E?p+t-E:k,top:z?g:0,bottom:z?g+y-z:l},R=a.getLabel(),D=!(!d.xAxis[0]||!d.xAxis[0].opposite),B=g,G=0,I=y-z;q(e)&&(e=[!1,e]);e=e.slice(0,f.length+
1).reduce(function(d,c,h){if(!1!==c&&""!==c){h=f[h-1]||{isHeader:!0,plotX:f[0].plotX,plotY:y,series:{}};var t=h.isHeader,n=t?a:h.series,l=n.tt,x=h.isHeader;var e=h.series;var k="highcharts-color-"+C(h.colorIndex,e.colorIndex,"none");l||(l={padding:w.padding,r:w.borderRadius},u||(l.fill=w.backgroundColor,l["stroke-width"]=w.borderWidth),l=L.label(null,null,null,w[x?"headerShape":"shape"]||"callout",null,null,w.useHTML).addClass(x?"highcharts-tooltip-header ":"highcharts-tooltip-box "+k).attr(l).add(R));
l.isActive=!0;l.attr({text:c});u||l.css(w.style).shadow(w.shadow).attr({stroke:w.borderColor||h.color||e.color||"#333333"});c=n.tt=l;x=c.getBBox();n=x.width+c.strokeWidth();t&&(G=x.height,I+=G,D&&(B-=G));e=h.plotX;e=void 0===e?0:e;k=h.plotY;k=void 0===k?0:k;var E=h.series;h.isHeader?(e=p+e-m,k=g+(y-z)/2):(l=E.xAxis,E=E.yAxis,e=l.pos+F(e,-v,l.len+v)-m,k=E.pos+F(k,0,E.len)-r);e=F(e,K.left-v,K.right+v);k=F(k,K.top,K.bottom);x=x.height+1;l=A?A.call(a,n,x,h):b(e,k,t,n);d.push({align:A?0:void 0,anchorX:e,
anchorY:k,boxWidth:n,point:h,rank:C(l.rank,t?1:0),size:x,target:l.y,tt:c,x:l.x})}return d},[]);!A&&e.some(function(a){return 0>a.x})&&(e=e.map(function(a){var d=b(a.anchorX,a.anchorY,a.point.isHeader,a.boxWidth,!1);return H(a,{target:d.y,x:d.x})}));a.cleanSplit();c.distribute(e,I,void 0);e.forEach(function(a){var b=a.pos;a.tt.attr({visibility:"undefined"===typeof b?"hidden":"inherit",x:a.x,y:b+B,anchorX:a.anchorX,anchorY:a.anchorY})});e=a.container;d=a.renderer;a.outside&&e&&d&&(h=R.getBBox(),d.setSize(h.width+
h.x,h.height+h.y,!1),x=x.getChartPosition(),e.style.left=x.left+"px",e.style.top=x.top+"px")},updatePosition:function(e){var f=this.chart,b=f.pointer,a=this.getLabel(),d=e.plotX+f.plotLeft,h=e.plotY+f.plotTop;b=b.getChartPosition();e=(this.options.positioner||this.getPosition).call(this,a.width,a.height,e);if(this.outside){var k=(this.options.borderWidth||0)+2*this.distance;this.renderer.setSize(a.width+k,a.height+k,!1);if(f=f.containerScaling)c.css(this.container,{transform:"scale("+f.scaleX+", "+
f.scaleY+")"}),d*=f.scaleX,h*=f.scaleY;d+=b.left-e.x;h+=b.top-e.y}this.move(Math.round(e.x),Math.round(e.y||0),d,h)},getDateFormat:function(c,f,b,a){var d=this.chart.time,h=d.dateFormat("%m-%d %H:%M:%S.%L",f),e={millisecond:15,second:12,minute:9,hour:6,day:3},l="millisecond";for(y in D){if(c===D.week&&+d.dateFormat("%w",f)===b&&"00:00:00.000"===h.substr(6)){var y="week";break}if(D[y]>c){y=l;break}if(e[y]&&h.substr(e[y])!=="01-01 00:00:00.000".substr(e[y]))break;"week"!==y&&(l=y)}if(y)var p=d.resolveDTLFormat(a[y]).main;
return p},getXDateFormat:function(c,f,b){f=f.dateTimeLabelFormats;var a=b&&b.closestPointRange;return(a?this.getDateFormat(a,c.x,b.options.startOfWeek,f):f.day)||f.year},tooltipFooterHeaderFormatter:function(e,f){var b=f?"footer":"header",a=e.series,d=a.tooltipOptions,h=d.xDateFormat,k=a.xAxis,l=k&&"datetime"===k.options.type&&v(e.key),y=d[b+"Format"];f={isFooter:f,labelConfig:e};c.fireEvent(this,"headerFormatter",f,function(b){l&&!h&&(h=this.getXDateFormat(e,d,k));l&&h&&(e.point&&e.point.tooltipDateKeys||
["key"]).forEach(function(a){y=y.replace("{point."+a+"}","{point."+a+":"+h+"}")});a.chart.styledMode&&(y=this.styledModeFormat(y));b.text=m(y,{point:e,series:a},this.chart)});return f.text},bodyFormatter:function(c){return c.map(function(c){var b=c.series.tooltipOptions;return(b[(c.point.formatPrefix||"point")+"Formatter"]||c.point.tooltipFormatter).call(c.point,b[(c.point.formatPrefix||"point")+"Format"]||"")})},styledModeFormat:function(c){return c.replace('style="font-size: 10px"','class="highcharts-header"').replace(/style="color:{(point|series)\.color}"/g,
'class="highcharts-color-{$1.colorIndex}"')}}});M(J,"parts/Pointer.js",[J["parts/Globals.js"],J["parts/Utilities.js"]],function(c,e){var F=e.attr,I=e.defined,G=e.extend,H=e.isNumber,v=e.isObject,q=e.objectEach,C=e.offset,B=e.pick,u=e.splat,w=c.addEvent,m=c.charts,r=c.color,D=c.css,A=c.find,f=c.fireEvent,b=c.Tooltip;c.Pointer=function(a,b){this.init(a,b)};c.Pointer.prototype={init:function(a,d){this.options=d;this.chart=a;this.runChartClick=d.chart.events&&!!d.chart.events.click;this.pinchDown=[];
this.lastValidTouch={};b&&(a.tooltip=new b(a,d.tooltip),this.followTouchMove=B(d.tooltip.followTouchMove,!0));this.setDOMEvents()},zoomOption:function(a){var b=this.chart,c=b.options.chart,f=c.zoomType||"";b=b.inverted;/touch/.test(a.type)&&(f=B(c.pinchType,f));this.zoomX=a=/x/.test(f);this.zoomY=f=/y/.test(f);this.zoomHor=a&&!b||f&&b;this.zoomVert=f&&!b||a&&b;this.hasZoom=a||f},getChartPosition:function(){var a=this.chart;a=a.scrollingContainer||a.container;return this.chartPosition||(this.chartPosition=
C(a))},normalize:function(a,b){var d=a.touches?a.touches.length?a.touches.item(0):a.changedTouches[0]:a;b||(b=this.getChartPosition());var c=d.pageX-b.left;b=d.pageY-b.top;if(d=this.chart.containerScaling)c/=d.scaleX,b/=d.scaleY;return G(a,{chartX:Math.round(c),chartY:Math.round(b)})},getCoordinates:function(a){var b={xAxis:[],yAxis:[]};this.chart.axes.forEach(function(d){b[d.isXAxis?"xAxis":"yAxis"].push({axis:d,value:d.toValue(a[d.horiz?"chartX":"chartY"])})});return b},findNearestKDPoint:function(a,
b,c){var d;a.forEach(function(a){var f=!(a.noSharedTooltip&&b)&&0>a.options.findNearestPointBy.indexOf("y");a=a.searchPoint(c,f);if((f=v(a,!0))&&!(f=!v(d,!0))){f=d.distX-a.distX;var h=d.dist-a.dist,g=(a.series.group&&a.series.group.zIndex)-(d.series.group&&d.series.group.zIndex);f=0<(0!==f&&b?f:0!==h?h:0!==g?g:d.series.index>a.series.index?-1:1)}f&&(d=a)});return d},getPointFromEvent:function(a){a=a.target;for(var b;a&&!b;)b=a.point,a=a.parentNode;return b},getChartCoordinatesFromPoint:function(a,
b){var d=a.series,c=d.xAxis;d=d.yAxis;var f=B(a.clientX,a.plotX),e=a.shapeArgs;if(c&&d)return b?{chartX:c.len+c.pos-f,chartY:d.len+d.pos-a.plotY}:{chartX:f+c.pos,chartY:a.plotY+d.pos};if(e&&e.x&&e.y)return{chartX:e.x,chartY:e.y}},getHoverData:function(a,b,c,f,e,y){var d,g=[];f=!(!f||!a);var h=b&&!b.stickyTracking?[b]:c.filter(function(a){return a.visible&&!(!e&&a.directTouch)&&B(a.options.enableMouseTracking,!0)&&a.stickyTracking});b=(d=f||!y?a:this.findNearestKDPoint(h,e,y))&&d.series;d&&(e&&!b.noSharedTooltip?
(h=c.filter(function(a){return a.visible&&!(!e&&a.directTouch)&&B(a.options.enableMouseTracking,!0)&&!a.noSharedTooltip}),h.forEach(function(a){var b=A(a.points,function(a){return a.x===d.x&&!a.isNull});v(b)&&(a.chart.isBoosting&&(b=a.getPoint(b)),g.push(b))})):g.push(d));return{hoverPoint:d,hoverSeries:b,hoverPoints:g}},runPointActions:function(a,b){var d=this.chart,f=d.tooltip&&d.tooltip.options.enabled?d.tooltip:void 0,e=f?f.shared:!1,y=b||d.hoverPoint,p=y&&y.series||d.hoverSeries;p=this.getHoverData(y,
p,d.series,(!a||"touchmove"!==a.type)&&(!!b||p&&p.directTouch&&this.isDirectTouch),e,a);y=p.hoverPoint;var g=p.hoverPoints;b=(p=p.hoverSeries)&&p.tooltipOptions.followPointer;e=e&&p&&!p.noSharedTooltip;if(y&&(y!==d.hoverPoint||f&&f.isHidden)){(d.hoverPoints||[]).forEach(function(a){-1===g.indexOf(a)&&a.setState()});if(d.hoverSeries!==p)p.onMouseOver();this.applyInactiveState(g);(g||[]).forEach(function(a){a.setState("hover")});d.hoverPoint&&d.hoverPoint.firePointEvent("mouseOut");if(!y.series)return;
y.firePointEvent("mouseOver");d.hoverPoints=g;d.hoverPoint=y;f&&f.refresh(e?g:y,a)}else b&&f&&!f.isHidden&&(y=f.getAnchor([{}],a),f.updatePosition({plotX:y[0],plotY:y[1]}));this.unDocMouseMove||(this.unDocMouseMove=w(d.container.ownerDocument,"mousemove",function(a){var b=m[c.hoverChartIndex];if(b)b.pointer.onDocumentMouseMove(a)}));d.axes.forEach(function(b){var d=B(b.crosshair.snap,!0),f=d?c.find(g,function(a){return a.series[b.coll]===b}):void 0;f||!d?b.drawCrosshair(a,f):b.hideCrosshair()})},
applyInactiveState:function(a){var b=[],c;(a||[]).forEach(function(a){c=a.series;b.push(c);c.linkedParent&&b.push(c.linkedParent);c.linkedSeries&&(b=b.concat(c.linkedSeries));c.navigatorSeries&&b.push(c.navigatorSeries)});this.chart.series.forEach(function(a){-1===b.indexOf(a)?a.setState("inactive",!0):a.options.inactiveOtherPoints&&a.setAllPointsToState("inactive")})},reset:function(a,b){var d=this.chart,c=d.hoverSeries,f=d.hoverPoint,e=d.hoverPoints,p=d.tooltip,g=p&&p.shared?e:f;a&&g&&u(g).forEach(function(b){b.series.isCartesian&&
"undefined"===typeof b.plotX&&(a=!1)});if(a)p&&g&&u(g).length&&(p.refresh(g),p.shared&&e?e.forEach(function(a){a.setState(a.state,!0);a.series.isCartesian&&(a.series.xAxis.crosshair&&a.series.xAxis.drawCrosshair(null,a),a.series.yAxis.crosshair&&a.series.yAxis.drawCrosshair(null,a))}):f&&(f.setState(f.state,!0),d.axes.forEach(function(a){a.crosshair&&f.series[a.coll]===a&&a.drawCrosshair(null,f)})));else{if(f)f.onMouseOut();e&&e.forEach(function(a){a.setState()});if(c)c.onMouseOut();p&&p.hide(b);
this.unDocMouseMove&&(this.unDocMouseMove=this.unDocMouseMove());d.axes.forEach(function(a){a.hideCrosshair()});this.hoverX=d.hoverPoints=d.hoverPoint=null}},scaleGroups:function(a,b){var d=this.chart,c;d.series.forEach(function(f){c=a||f.getPlotBox();f.xAxis&&f.xAxis.zoomEnabled&&f.group&&(f.group.attr(c),f.markerGroup&&(f.markerGroup.attr(c),f.markerGroup.clip(b?d.clipRect:null)),f.dataLabelsGroup&&f.dataLabelsGroup.attr(c))});d.clipRect.attr(b||d.clipBox)},dragStart:function(a){var b=this.chart;
b.mouseIsDown=a.type;b.cancelClick=!1;b.mouseDownX=this.mouseDownX=a.chartX;b.mouseDownY=this.mouseDownY=a.chartY},drag:function(a){var b=this.chart,c=b.options.chart,f=a.chartX,e=a.chartY,m=this.zoomHor,p=this.zoomVert,g=b.plotLeft,t=b.plotTop,x=b.plotWidth,L=b.plotHeight,E=this.selectionMarker,n=this.mouseDownX,z=this.mouseDownY,q=v(c.panning)?c.panning&&c.panning.enabled:c.panning,u=c.panKey&&a[c.panKey+"Key"];if(!E||!E.touch)if(f<g?f=g:f>g+x&&(f=g+x),e<t?e=t:e>t+L&&(e=t+L),this.hasDragged=Math.sqrt(Math.pow(n-
f,2)+Math.pow(z-e,2)),10<this.hasDragged){var w=b.isInsidePlot(n-g,z-t);b.hasCartesianSeries&&(this.zoomX||this.zoomY)&&w&&!u&&!E&&(this.selectionMarker=E=b.renderer.rect(g,t,m?1:x,p?1:L,0).attr({"class":"highcharts-selection-marker",zIndex:7}).add(),b.styledMode||E.attr({fill:c.selectionMarkerFill||r("#335cad").setOpacity(.25).get()}));E&&m&&(f-=n,E.attr({width:Math.abs(f),x:(0<f?0:f)+n}));E&&p&&(f=e-z,E.attr({height:Math.abs(f),y:(0<f?0:f)+z}));w&&!E&&q&&b.pan(a,c.panning)}},drop:function(a){var b=
this,c=this.chart,e=this.hasPinched;if(this.selectionMarker){var l={originalEvent:a,xAxis:[],yAxis:[]},m=this.selectionMarker,p=m.attr?m.attr("x"):m.x,g=m.attr?m.attr("y"):m.y,t=m.attr?m.attr("width"):m.width,x=m.attr?m.attr("height"):m.height,L;if(this.hasDragged||e)c.axes.forEach(function(d){if(d.zoomEnabled&&I(d.min)&&(e||b[{xAxis:"zoomX",yAxis:"zoomY"}[d.coll]])){var c=d.horiz,f="touchend"===a.type?d.minPixelPadding:0,h=d.toValue((c?p:g)+f);c=d.toValue((c?p+t:g+x)-f);l[d.coll].push({axis:d,min:Math.min(h,
c),max:Math.max(h,c)});L=!0}}),L&&f(c,"selection",l,function(a){c.zoom(G(a,e?{animation:!1}:null))});H(c.index)&&(this.selectionMarker=this.selectionMarker.destroy());e&&this.scaleGroups()}c&&H(c.index)&&(D(c.container,{cursor:c._cursor}),c.cancelClick=10<this.hasDragged,c.mouseIsDown=this.hasDragged=this.hasPinched=!1,this.pinchDown=[])},onContainerMouseDown:function(a){a=this.normalize(a);2!==a.button&&(this.zoomOption(a),a.preventDefault&&a.preventDefault(),this.dragStart(a))},onDocumentMouseUp:function(a){m[c.hoverChartIndex]&&
m[c.hoverChartIndex].pointer.drop(a)},onDocumentMouseMove:function(a){var b=this.chart,c=this.chartPosition;a=this.normalize(a,c);!c||this.inClass(a.target,"highcharts-tracker")||b.isInsidePlot(a.chartX-b.plotLeft,a.chartY-b.plotTop)||this.reset()},onContainerMouseLeave:function(a){var b=m[c.hoverChartIndex];b&&(a.relatedTarget||a.toElement)&&(b.pointer.reset(),b.pointer.chartPosition=void 0)},onContainerMouseMove:function(a){var b=this.chart;I(c.hoverChartIndex)&&m[c.hoverChartIndex]&&m[c.hoverChartIndex].mouseIsDown||
(c.hoverChartIndex=b.index);a=this.normalize(a);a.preventDefault||(a.returnValue=!1);"mousedown"===b.mouseIsDown&&this.drag(a);!this.inClass(a.target,"highcharts-tracker")&&!b.isInsidePlot(a.chartX-b.plotLeft,a.chartY-b.plotTop)||b.openMenu||this.runPointActions(a)},inClass:function(a,b){for(var d;a;){if(d=F(a,"class")){if(-1!==d.indexOf(b))return!0;if(-1!==d.indexOf("highcharts-container"))return!1}a=a.parentNode}},onTrackerMouseOut:function(a){var b=this.chart.hoverSeries;a=a.relatedTarget||a.toElement;
this.isDirectTouch=!1;if(!(!b||!a||b.stickyTracking||this.inClass(a,"highcharts-tooltip")||this.inClass(a,"highcharts-series-"+b.index)&&this.inClass(a,"highcharts-tracker")))b.onMouseOut()},onContainerClick:function(a){var b=this.chart,c=b.hoverPoint,e=b.plotLeft,l=b.plotTop;a=this.normalize(a);b.cancelClick||(c&&this.inClass(a.target,"highcharts-tracker")?(f(c.series,"click",G(a,{point:c})),b.hoverPoint&&c.firePointEvent("click",a)):(G(a,this.getCoordinates(a)),b.isInsidePlot(a.chartX-e,a.chartY-
l)&&f(b,"click",a)))},setDOMEvents:function(){var a=this,b=a.chart.container,f=b.ownerDocument;b.onmousedown=function(b){a.onContainerMouseDown(b)};b.onmousemove=function(b){a.onContainerMouseMove(b)};b.onclick=function(b){a.onContainerClick(b)};this.unbindContainerMouseLeave=w(b,"mouseleave",a.onContainerMouseLeave);c.unbindDocumentMouseUp||(c.unbindDocumentMouseUp=w(f,"mouseup",a.onDocumentMouseUp));c.hasTouch&&(w(b,"touchstart",function(b){a.onContainerTouchStart(b)}),w(b,"touchmove",function(b){a.onContainerTouchMove(b)}),
c.unbindDocumentTouchEnd||(c.unbindDocumentTouchEnd=w(f,"touchend",a.onDocumentTouchEnd)))},destroy:function(){var a=this;a.unDocMouseMove&&a.unDocMouseMove();this.unbindContainerMouseLeave();c.chartCount||(c.unbindDocumentMouseUp&&(c.unbindDocumentMouseUp=c.unbindDocumentMouseUp()),c.unbindDocumentTouchEnd&&(c.unbindDocumentTouchEnd=c.unbindDocumentTouchEnd()));clearInterval(a.tooltipTimeout);q(a,function(b,c){a[c]=null})}}});M(J,"parts/TouchPointer.js",[J["parts/Globals.js"],J["parts/Utilities.js"]],
function(c,e){var F=e.extend,I=e.pick,G=c.charts,H=c.noop;F(c.Pointer.prototype,{pinchTranslate:function(c,e,C,B,u,w){this.zoomHor&&this.pinchTranslateDirection(!0,c,e,C,B,u,w);this.zoomVert&&this.pinchTranslateDirection(!1,c,e,C,B,u,w)},pinchTranslateDirection:function(c,e,C,B,u,w,m,r){var q=this.chart,v=c?"x":"y",f=c?"X":"Y",b="chart"+f,a=c?"width":"height",d=q["plot"+(c?"Left":"Top")],h,k,l=r||1,y=q.inverted,p=q.bounds[c?"h":"v"],g=1===e.length,t=e[0][b],x=C[0][b],L=!g&&e[1][b],E=!g&&C[1][b];C=
function(){!g&&20<Math.abs(t-L)&&(l=r||Math.abs(x-E)/Math.abs(t-L));k=(d-x)/l+t;h=q["plot"+(c?"Width":"Height")]/l};C();e=k;if(e<p.min){e=p.min;var n=!0}else e+h>p.max&&(e=p.max-h,n=!0);n?(x-=.8*(x-m[v][0]),g||(E-=.8*(E-m[v][1])),C()):m[v]=[x,E];y||(w[v]=k-d,w[a]=h);w=y?1/l:l;u[a]=h;u[v]=e;B[y?c?"scaleY":"scaleX":"scale"+f]=l;B["translate"+f]=w*d+(x-w*t)},pinch:function(c){var e=this,v=e.chart,B=e.pinchDown,u=c.touches,w=u.length,m=e.lastValidTouch,r=e.hasZoom,D=e.selectionMarker,A={},f=1===w&&(e.inClass(c.target,
"highcharts-tracker")&&v.runTrackerClick||e.runChartClick),b={};1<w&&(e.initiated=!0);r&&e.initiated&&!f&&c.preventDefault();[].map.call(u,function(a){return e.normalize(a)});"touchstart"===c.type?([].forEach.call(u,function(a,b){B[b]={chartX:a.chartX,chartY:a.chartY}}),m.x=[B[0].chartX,B[1]&&B[1].chartX],m.y=[B[0].chartY,B[1]&&B[1].chartY],v.axes.forEach(function(a){if(a.zoomEnabled){var b=v.bounds[a.horiz?"h":"v"],c=a.minPixelPadding,f=a.toPixels(Math.min(I(a.options.min,a.dataMin),a.dataMin)),
e=a.toPixels(Math.max(I(a.options.max,a.dataMax),a.dataMax)),m=Math.max(f,e);b.min=Math.min(a.pos,Math.min(f,e)-c);b.max=Math.max(a.pos+a.len,m+c)}}),e.res=!0):e.followTouchMove&&1===w?this.runPointActions(e.normalize(c)):B.length&&(D||(e.selectionMarker=D=F({destroy:H,touch:!0},v.plotBox)),e.pinchTranslate(B,u,A,D,b,m),e.hasPinched=r,e.scaleGroups(A,b),e.res&&(e.res=!1,this.reset(!1,0)))},touch:function(e,q){var v=this.chart,B;if(v.index!==c.hoverChartIndex)this.onContainerMouseLeave({relatedTarget:!0});
c.hoverChartIndex=v.index;if(1===e.touches.length)if(e=this.normalize(e),(B=v.isInsidePlot(e.chartX-v.plotLeft,e.chartY-v.plotTop))&&!v.openMenu){q&&this.runPointActions(e);if("touchmove"===e.type){q=this.pinchDown;var u=q[0]?4<=Math.sqrt(Math.pow(q[0].chartX-e.chartX,2)+Math.pow(q[0].chartY-e.chartY,2)):!1}I(u,!0)&&this.pinch(e)}else q&&this.reset();else 2===e.touches.length&&this.pinch(e)},onContainerTouchStart:function(c){this.zoomOption(c);this.touch(c,!0)},onContainerTouchMove:function(c){this.touch(c)},
onDocumentTouchEnd:function(e){G[c.hoverChartIndex]&&G[c.hoverChartIndex].pointer.drop(e)}})});M(J,"parts/MSPointer.js",[J["parts/Globals.js"],J["parts/Utilities.js"]],function(c,e){var F=e.extend,I=e.objectEach;e=e.wrap;var G=c.addEvent,H=c.charts,v=c.css,q=c.doc,C=c.noop,B=c.Pointer,u=c.removeEvent,w=c.win;if(!c.hasTouch&&(w.PointerEvent||w.MSPointerEvent)){var m={},r=!!w.PointerEvent,D=function(){var c=[];c.item=function(b){return this[b]};I(m,function(b){c.push({pageX:b.pageX,pageY:b.pageY,target:b.target})});
return c},A=function(f,b,a,d){"touch"!==f.pointerType&&f.pointerType!==f.MSPOINTER_TYPE_TOUCH||!H[c.hoverChartIndex]||(d(f),d=H[c.hoverChartIndex].pointer,d[b]({type:a,target:f.currentTarget,preventDefault:C,touches:D()}))};F(B.prototype,{onContainerPointerDown:function(c){A(c,"onContainerTouchStart","touchstart",function(b){m[b.pointerId]={pageX:b.pageX,pageY:b.pageY,target:b.currentTarget}})},onContainerPointerMove:function(c){A(c,"onContainerTouchMove","touchmove",function(b){m[b.pointerId]={pageX:b.pageX,
pageY:b.pageY};m[b.pointerId].target||(m[b.pointerId].target=b.currentTarget)})},onDocumentPointerUp:function(c){A(c,"onDocumentTouchEnd","touchend",function(b){delete m[b.pointerId]})},batchMSEvents:function(c){c(this.chart.container,r?"pointerdown":"MSPointerDown",this.onContainerPointerDown);c(this.chart.container,r?"pointermove":"MSPointerMove",this.onContainerPointerMove);c(q,r?"pointerup":"MSPointerUp",this.onDocumentPointerUp)}});e(B.prototype,"init",function(c,b,a){c.call(this,b,a);this.hasZoom&&
v(b.container,{"-ms-touch-action":"none","touch-action":"none"})});e(B.prototype,"setDOMEvents",function(c){c.apply(this);(this.hasZoom||this.followTouchMove)&&this.batchMSEvents(G)});e(B.prototype,"destroy",function(c){this.batchMSEvents(u);c.call(this)})}});M(J,"parts/Legend.js",[J["parts/Globals.js"],J["parts/Utilities.js"]],function(c,e){var F=e.defined,I=e.discardElement,G=e.isNumber,H=e.pick,v=e.relativeLength,q=e.setAnimation,C=e.syncTimeout;e=e.wrap;var B=c.addEvent,u=c.css,w=c.fireEvent,
m=c.isFirefox,r=c.marginNames,D=c.merge,A=c.stableSort,f=c.win;c.Legend=function(b,a){this.init(b,a)};c.Legend.prototype={init:function(b,a){this.chart=b;this.setOptions(a);a.enabled&&(this.render(),B(this.chart,"endResize",function(){this.legend.positionCheckboxes()}),this.proximate?this.unchartrender=B(this.chart,"render",function(){this.legend.proximatePositions();this.legend.positionItems()}):this.unchartrender&&this.unchartrender())},setOptions:function(b){var a=H(b.padding,8);this.options=b;
this.chart.styledMode||(this.itemStyle=b.itemStyle,this.itemHiddenStyle=D(this.itemStyle,b.itemHiddenStyle));this.itemMarginTop=b.itemMarginTop||0;this.itemMarginBottom=b.itemMarginBottom||0;this.padding=a;this.initialItemY=a-5;this.symbolWidth=H(b.symbolWidth,16);this.pages=[];this.proximate="proximate"===b.layout&&!this.chart.inverted},update:function(b,a){var d=this.chart;this.setOptions(D(!0,this.options,b));this.destroy();d.isDirtyLegend=d.isDirtyBox=!0;H(a,!0)&&d.redraw();w(this,"afterUpdate")},
colorizeItem:function(b,a){b.legendGroup[a?"removeClass":"addClass"]("highcharts-legend-item-hidden");if(!this.chart.styledMode){var d=this.options,c=b.legendItem,f=b.legendLine,e=b.legendSymbol,m=this.itemHiddenStyle.color;d=a?d.itemStyle.color:m;var p=a?b.color||m:m,g=b.options&&b.options.marker,t={fill:p};c&&c.css({fill:d,color:d});f&&f.attr({stroke:p});e&&(g&&e.isMarker&&(t=b.pointAttribs(),a||(t.stroke=t.fill=m)),e.attr(t))}w(this,"afterColorizeItem",{item:b,visible:a})},positionItems:function(){this.allItems.forEach(this.positionItem,
this);this.chart.isResizing||this.positionCheckboxes()},positionItem:function(b){var a=this.options,d=a.symbolPadding;a=!a.rtl;var c=b._legendItemPos,f=c[0];c=c[1];var e=b.checkbox;if((b=b.legendGroup)&&b.element)b[F(b.translateY)?"animate":"attr"]({translateX:a?f:this.legendWidth-f-2*d-4,translateY:c});e&&(e.x=f,e.y=c)},destroyItem:function(b){var a=b.checkbox;["legendItem","legendLine","legendSymbol","legendGroup"].forEach(function(a){b[a]&&(b[a]=b[a].destroy())});a&&I(b.checkbox)},destroy:function(){function b(a){this[a]&&
(this[a]=this[a].destroy())}this.getAllItems().forEach(function(a){["legendItem","legendGroup"].forEach(b,a)});"clipRect up down pager nav box title group".split(" ").forEach(b,this);this.display=null},positionCheckboxes:function(){var b=this.group&&this.group.alignAttr,a=this.clipHeight||this.legendHeight,d=this.titleHeight;if(b){var c=b.translateY;this.allItems.forEach(function(f){var e=f.checkbox;if(e){var h=c+d+e.y+(this.scrollOffset||0)+3;u(e,{left:b.translateX+f.checkboxOffset+e.x-20+"px",top:h+
"px",display:this.proximate||h>c-6&&h<c+a-6?"":"none"})}},this)}},renderTitle:function(){var b=this.options,a=this.padding,d=b.title,c=0;d.text&&(this.title||(this.title=this.chart.renderer.label(d.text,a-3,a-4,null,null,null,b.useHTML,null,"legend-title").attr({zIndex:1}),this.chart.styledMode||this.title.css(d.style),this.title.add(this.group)),d.width||this.title.css({width:this.maxLegendWidth+"px"}),b=this.title.getBBox(),c=b.height,this.offsetWidth=b.width,this.contentGroup.attr({translateY:c}));
this.titleHeight=c},setText:function(b){var a=this.options;b.legendItem.attr({text:a.labelFormat?c.format(a.labelFormat,b,this.chart):a.labelFormatter.call(b)})},renderItem:function(b){var a=this.chart,d=a.renderer,c=this.options,f=this.symbolWidth,e=c.symbolPadding,m=this.itemStyle,p=this.itemHiddenStyle,g="horizontal"===c.layout?H(c.itemDistance,20):0,t=!c.rtl,x=b.legendItem,L=!b.series,E=!L&&b.series.drawLegendSymbol?b.series:b,n=E.options;n=this.createCheckboxForItem&&n&&n.showCheckbox;g=f+e+
g+(n?20:0);var z=c.useHTML,r=b.options.className;x||(b.legendGroup=d.g("legend-item").addClass("highcharts-"+E.type+"-series highcharts-color-"+b.colorIndex+(r?" "+r:"")+(L?" highcharts-series-"+b.index:"")).attr({zIndex:1}).add(this.scrollGroup),b.legendItem=x=d.text("",t?f+e:-e,this.baseline||0,z),a.styledMode||x.css(D(b.visible?m:p)),x.attr({align:t?"left":"right",zIndex:2}).add(b.legendGroup),this.baseline||(this.fontMetrics=d.fontMetrics(a.styledMode?12:m.fontSize,x),this.baseline=this.fontMetrics.f+
3+this.itemMarginTop,x.attr("y",this.baseline)),this.symbolHeight=c.symbolHeight||this.fontMetrics.f,E.drawLegendSymbol(this,b),this.setItemEvents&&this.setItemEvents(b,x,z));n&&!b.checkbox&&this.createCheckboxForItem(b);this.colorizeItem(b,b.visible);!a.styledMode&&m.width||x.css({width:(c.itemWidth||this.widthOption||a.spacingBox.width)-g});this.setText(b);a=x.getBBox();b.itemWidth=b.checkboxOffset=c.itemWidth||b.legendItemWidth||a.width+g;this.maxItemWidth=Math.max(this.maxItemWidth,b.itemWidth);
this.totalItemWidth+=b.itemWidth;this.itemHeight=b.itemHeight=Math.round(b.legendItemHeight||a.height||this.symbolHeight)},layoutItem:function(b){var a=this.options,d=this.padding,c="horizontal"===a.layout,f=b.itemHeight,e=this.itemMarginBottom,m=this.itemMarginTop,p=c?H(a.itemDistance,20):0,g=this.maxLegendWidth;a=a.alignColumns&&this.totalItemWidth>g?this.maxItemWidth:b.itemWidth;c&&this.itemX-d+a>g&&(this.itemX=d,this.lastLineHeight&&(this.itemY+=m+this.lastLineHeight+e),this.lastLineHeight=0);
this.lastItemY=m+this.itemY+e;this.lastLineHeight=Math.max(f,this.lastLineHeight);b._legendItemPos=[this.itemX,this.itemY];c?this.itemX+=a:(this.itemY+=m+f+e,this.lastLineHeight=f);this.offsetWidth=this.widthOption||Math.max((c?this.itemX-d-(b.checkbox?0:p):a)+d,this.offsetWidth)},getAllItems:function(){var b=[];this.chart.series.forEach(function(a){var d=a&&a.options;a&&H(d.showInLegend,F(d.linkedTo)?!1:void 0,!0)&&(b=b.concat(a.legendItems||("point"===d.legendType?a.data:a)))});w(this,"afterGetAllItems",
{allItems:b});return b},getAlignment:function(){var b=this.options;return this.proximate?b.align.charAt(0)+"tv":b.floating?"":b.align.charAt(0)+b.verticalAlign.charAt(0)+b.layout.charAt(0)},adjustMargins:function(b,a){var d=this.chart,c=this.options,f=this.getAlignment();f&&[/(lth|ct|rth)/,/(rtv|rm|rbv)/,/(rbh|cb|lbh)/,/(lbv|lm|ltv)/].forEach(function(e,h){e.test(f)&&!F(b[h])&&(d[r[h]]=Math.max(d[r[h]],d.legend[(h+1)%2?"legendHeight":"legendWidth"]+[1,-1,-1,1][h]*c[h%2?"x":"y"]+H(c.margin,12)+a[h]+
(d.titleOffset[h]||0)))})},proximatePositions:function(){var b=this.chart,a=[],d="left"===this.options.align;this.allItems.forEach(function(f){var e=d;if(f.yAxis&&f.points){f.xAxis.options.reversed&&(e=!e);var h=c.find(e?f.points:f.points.slice(0).reverse(),function(a){return G(a.plotY)});e=this.itemMarginTop+f.legendItem.getBBox().height+this.itemMarginBottom;var m=f.yAxis.top-b.plotTop;f.visible?(h=h?h.plotY:f.yAxis.height,h+=m-.3*e):h=m+f.yAxis.height;a.push({target:h,size:e,item:f})}},this);c.distribute(a,
b.plotHeight);a.forEach(function(a){a.item._legendItemPos[1]=b.plotTop-b.spacing[0]+a.pos})},render:function(){var b=this.chart,a=b.renderer,d=this.group,c,f=this.box,e=this.options,m=this.padding;this.itemX=m;this.itemY=this.initialItemY;this.lastItemY=this.offsetWidth=0;this.widthOption=v(e.width,b.spacingBox.width-m);var p=b.spacingBox.width-2*m-e.x;-1<["rm","lm"].indexOf(this.getAlignment().substring(0,2))&&(p/=2);this.maxLegendWidth=this.widthOption||p;d||(this.group=d=a.g("legend").attr({zIndex:7}).add(),
this.contentGroup=a.g().attr({zIndex:1}).add(d),this.scrollGroup=a.g().add(this.contentGroup));this.renderTitle();p=this.getAllItems();A(p,function(a,b){return(a.options&&a.options.legendIndex||0)-(b.options&&b.options.legendIndex||0)});e.reversed&&p.reverse();this.allItems=p;this.display=c=!!p.length;this.itemHeight=this.totalItemWidth=this.maxItemWidth=this.lastLineHeight=0;p.forEach(this.renderItem,this);p.forEach(this.layoutItem,this);p=(this.widthOption||this.offsetWidth)+m;var g=this.lastItemY+
this.lastLineHeight+this.titleHeight;g=this.handleOverflow(g);g+=m;f||(this.box=f=a.rect().addClass("highcharts-legend-box").attr({r:e.borderRadius}).add(d),f.isNew=!0);b.styledMode||f.attr({stroke:e.borderColor,"stroke-width":e.borderWidth||0,fill:e.backgroundColor||"none"}).shadow(e.shadow);0<p&&0<g&&(f[f.isNew?"attr":"animate"](f.crisp.call({},{x:0,y:0,width:p,height:g},f.strokeWidth())),f.isNew=!1);f[c?"show":"hide"]();b.styledMode&&"none"===d.getStyle("display")&&(p=g=0);this.legendWidth=p;this.legendHeight=
g;c&&(a=b.spacingBox,f=a.y,/(lth|ct|rth)/.test(this.getAlignment())&&0<b.titleOffset[0]?f+=b.titleOffset[0]:/(lbh|cb|rbh)/.test(this.getAlignment())&&0<b.titleOffset[2]&&(f-=b.titleOffset[2]),f!==a.y&&(a=D(a,{y:f})),d.align(D(e,{width:p,height:g,verticalAlign:this.proximate?"top":e.verticalAlign}),!0,a));this.proximate||this.positionItems();w(this,"afterRender")},handleOverflow:function(b){var a=this,d=this.chart,c=d.renderer,f=this.options,e=f.y,m=this.padding;e=d.spacingBox.height+("top"===f.verticalAlign?
-e:e)-m;var p=f.maxHeight,g,t=this.clipRect,x=f.navigation,L=H(x.animation,!0),E=x.arrowSize||12,n=this.nav,z=this.pages,r,q=this.allItems,u=function(b){"number"===typeof b?t.attr({height:b}):t&&(a.clipRect=t.destroy(),a.contentGroup.clip());a.contentGroup.div&&(a.contentGroup.div.style.clip=b?"rect("+m+"px,9999px,"+(m+b)+"px,0)":"auto")},w=function(b){a[b]=c.circle(0,0,1.3*E).translate(E/2,E/2).add(n);d.styledMode||a[b].attr("fill","rgba(0,0,0,0.0001)");return a[b]};"horizontal"!==f.layout||"middle"===
f.verticalAlign||f.floating||(e/=2);p&&(e=Math.min(e,p));z.length=0;b>e&&!1!==x.enabled?(this.clipHeight=g=Math.max(e-20-this.titleHeight-m,0),this.currentPage=H(this.currentPage,1),this.fullHeight=b,q.forEach(function(a,b){var d=a._legendItemPos[1],c=Math.round(a.legendItem.getBBox().height),f=z.length;if(!f||d-z[f-1]>g&&(r||d)!==z[f-1])z.push(r||d),f++;a.pageIx=f-1;r&&(q[b-1].pageIx=f-1);b===q.length-1&&d+c-z[f-1]>g&&d!==r&&(z.push(d),a.pageIx=f);d!==r&&(r=d)}),t||(t=a.clipRect=c.clipRect(0,m,9999,
0),a.contentGroup.clip(t)),u(g),n||(this.nav=n=c.g().attr({zIndex:1}).add(this.group),this.up=c.symbol("triangle",0,0,E,E).add(n),w("upTracker").on("click",function(){a.scroll(-1,L)}),this.pager=c.text("",15,10).addClass("highcharts-legend-navigation"),d.styledMode||this.pager.css(x.style),this.pager.add(n),this.down=c.symbol("triangle-down",0,0,E,E).add(n),w("downTracker").on("click",function(){a.scroll(1,L)})),a.scroll(0),b=e):n&&(u(),this.nav=n.destroy(),this.scrollGroup.attr({translateY:1}),this.clipHeight=
0);return b},scroll:function(b,a){var d=this,f=this.chart,e=this.pages,l=e.length,m=this.currentPage+b;b=this.clipHeight;var p=this.options.navigation,g=this.pager,t=this.padding;m>l&&(m=l);0<m&&("undefined"!==typeof a&&q(a,f),this.nav.attr({translateX:t,translateY:b+this.padding+7+this.titleHeight,visibility:"visible"}),[this.up,this.upTracker].forEach(function(a){a.attr({"class":1===m?"highcharts-legend-nav-inactive":"highcharts-legend-nav-active"})}),g.attr({text:m+"/"+l}),[this.down,this.downTracker].forEach(function(a){a.attr({x:18+
this.pager.getBBox().width,"class":m===l?"highcharts-legend-nav-inactive":"highcharts-legend-nav-active"})},this),f.styledMode||(this.up.attr({fill:1===m?p.inactiveColor:p.activeColor}),this.upTracker.css({cursor:1===m?"default":"pointer"}),this.down.attr({fill:m===l?p.inactiveColor:p.activeColor}),this.downTracker.css({cursor:m===l?"default":"pointer"})),this.scrollOffset=-e[m-1]+this.initialItemY,this.scrollGroup.animate({translateY:this.scrollOffset}),this.currentPage=m,this.positionCheckboxes(),
a=c.animObject(H(a,f.renderer.globalAnimation,!0)),C(function(){w(d,"afterScroll",{currentPage:m})},a.duration||0))}};c.LegendSymbolMixin={drawRectangle:function(b,a){var d=b.symbolHeight,c=b.options.squareSymbol;a.legendSymbol=this.chart.renderer.rect(c?(b.symbolWidth-d)/2:0,b.baseline-d+1,c?d:b.symbolWidth,d,H(b.options.symbolRadius,d/2)).addClass("highcharts-point").attr({zIndex:3}).add(a.legendGroup)},drawLineMarker:function(b){var a=this.options,d=a.marker,c=b.symbolWidth,f=b.symbolHeight,e=
f/2,m=this.chart.renderer,p=this.legendGroup;b=b.baseline-Math.round(.3*b.fontMetrics.b);var g={};this.chart.styledMode||(g={"stroke-width":a.lineWidth||0},a.dashStyle&&(g.dashstyle=a.dashStyle));this.legendLine=m.path(["M",0,b,"L",c,b]).addClass("highcharts-graph").attr(g).add(p);d&&!1!==d.enabled&&c&&(a=Math.min(H(d.radius,e),e),0===this.symbol.indexOf("url")&&(d=D(d,{width:f,height:f}),a=0),this.legendSymbol=d=m.symbol(this.symbol,c/2-a,b-a,2*a,2*a,d).addClass("highcharts-point").add(p),d.isMarker=
!0)}};(/Trident\/7\.0/.test(f.navigator&&f.navigator.userAgent)||m)&&e(c.Legend.prototype,"positionItem",function(b,a){var d=this,c=function(){a._legendItemPos&&b.call(d,a)};c();d.bubbleLegend||setTimeout(c)})});M(J,"parts/Chart.js",[J["parts/Globals.js"],J["parts/Utilities.js"]],function(c,e){var F=e.animObject,I=e.attr,G=e.defined,H=e.discardElement,v=e.erase,q=e.extend,C=e.isArray,B=e.isNumber,u=e.isObject,w=e.isString,m=e.numberFormat,r=e.objectEach,D=e.pick,A=e.pInt,f=e.relativeLength,b=e.setAnimation,
a=e.splat,d=e.syncTimeout,h=c.addEvent,k=c.animate,l=c.doc,y=c.Axis,p=c.createElement,g=c.defaultOptions,t=c.charts,x=c.css,L=c.find,E=c.fireEvent,n=c.Legend,z=c.marginNames,N=c.merge,O=c.Pointer,V=c.removeEvent,T=c.seriesTypes,P=c.win,Q=c.Chart=function(){this.getArgs.apply(this,arguments)};c.chart=function(a,b,d){return new Q(a,b,d)};q(Q.prototype,{callbacks:[],getArgs:function(){var a=[].slice.call(arguments);if(w(a[0])||a[0].nodeName)this.renderTo=a.shift();this.init(a[0],a[1])},init:function(a,
b){var d,f=a.series,e=a.plotOptions||{};E(this,"init",{args:arguments},function(){a.series=null;d=N(g,a);r(d.plotOptions,function(a,b){u(a)&&(a.tooltip=e[b]&&N(e[b].tooltip)||void 0)});d.tooltip.userOptions=a.chart&&a.chart.forExport&&a.tooltip.userOptions||a.tooltip;d.series=a.series=f;this.userOptions=a;var n=d.chart,x=n.events;this.margin=[];this.spacing=[];this.bounds={h:{},v:{}};this.labelCollectors=[];this.callback=b;this.isResizing=0;this.options=d;this.axes=[];this.series=[];this.time=a.time&&
Object.keys(a.time).length?new c.Time(a.time):c.time;this.numberFormatter=n.numberFormatter||m;this.styledMode=n.styledMode;this.hasCartesianSeries=n.showAxes;var l=this;l.index=t.length;t.push(l);c.chartCount++;x&&r(x,function(a,b){c.isFunction(a)&&h(l,b,a)});l.xAxis=[];l.yAxis=[];l.pointCount=l.colorCounter=l.symbolCounter=0;E(l,"afterInit");l.firstRender()})},initSeries:function(a){var b=this.options.chart;b=a.type||b.type||b.defaultSeriesType;var d=T[b];d||c.error(17,!0,this,{missingModuleFor:b});
b=new d;b.init(this,a);return b},setSeriesData:function(){this.getSeriesOrderByLinks().forEach(function(a){a.points||a.data||!a.enabledDataSorting||a.setData(a.options.data,!1)})},getSeriesOrderByLinks:function(){return this.series.concat().sort(function(a,b){return a.linkedSeries.length||b.linkedSeries.length?b.linkedSeries.length-a.linkedSeries.length:0})},orderSeries:function(a){var b=this.series;for(a=a||0;a<b.length;a++)b[a]&&(b[a].index=a,b[a].name=b[a].getName())},isInsidePlot:function(a,b,
d){var g=d?b:a;a=d?a:b;return 0<=g&&g<=this.plotWidth&&0<=a&&a<=this.plotHeight},redraw:function(a){E(this,"beforeRedraw");var d=this.axes,g=this.series,c=this.pointer,f=this.legend,e=this.userOptions.legend,h=this.isDirtyLegend,t=this.hasCartesianSeries,n=this.isDirtyBox,x=this.renderer,l=x.isHidden(),p=[];this.setResponsive&&this.setResponsive(!1);b(a,this);l&&this.temporaryDisplay();this.layOutTitles();for(a=g.length;a--;){var k=g[a];if(k.options.stacking){var m=!0;if(k.isDirty){var z=!0;break}}}if(z)for(a=
g.length;a--;)k=g[a],k.options.stacking&&(k.isDirty=!0);g.forEach(function(a){a.isDirty&&("point"===a.options.legendType?(a.updateTotals&&a.updateTotals(),h=!0):e&&(e.labelFormatter||e.labelFormat)&&(h=!0));a.isDirtyData&&E(a,"updatedData")});h&&f&&f.options.enabled&&(f.render(),this.isDirtyLegend=!1);m&&this.getStacks();t&&d.forEach(function(a){a.updateNames();a.setScale()});this.getMargins();t&&(d.forEach(function(a){a.isDirty&&(n=!0)}),d.forEach(function(a){var b=a.min+","+a.max;a.extKey!==b&&
(a.extKey=b,p.push(function(){E(a,"afterSetExtremes",q(a.eventArgs,a.getExtremes()));delete a.eventArgs}));(n||m)&&a.redraw()}));n&&this.drawChartBox();E(this,"predraw");g.forEach(function(a){(n||a.isDirty)&&a.visible&&a.redraw();a.isDirtyData=!1});c&&c.reset(!0);x.draw();E(this,"redraw");E(this,"render");l&&this.temporaryDisplay(!0);p.forEach(function(a){a.call()})},get:function(a){function b(b){return b.id===a||b.options&&b.options.id===a}var d=this.series,g;var c=L(this.axes,b)||L(this.series,
b);for(g=0;!c&&g<d.length;g++)c=L(d[g].points||[],b);return c},getAxes:function(){var b=this,d=this.options,g=d.xAxis=a(d.xAxis||{});d=d.yAxis=a(d.yAxis||{});E(this,"getAxes");g.forEach(function(a,b){a.index=b;a.isX=!0});d.forEach(function(a,b){a.index=b});g.concat(d).forEach(function(a){new y(b,a)});E(this,"afterGetAxes")},getSelectedPoints:function(){var a=[];this.series.forEach(function(b){a=a.concat((b[b.hasGroupedData?"points":"data"]||[]).filter(function(a){return D(a.selectedStaging,a.selected)}))});
return a},getSelectedSeries:function(){return this.series.filter(function(a){return a.selected})},setTitle:function(a,b,d){this.applyDescription("title",a);this.applyDescription("subtitle",b);this.applyDescription("caption",void 0);this.layOutTitles(d)},applyDescription:function(a,b){var d=this,g="title"===a?{color:"#333333",fontSize:this.options.isStock?"16px":"18px"}:{color:"#666666"};g=this.options[a]=N(!this.styledMode&&{style:g},this.options[a],b);var c=this[a];c&&b&&(this[a]=c=c.destroy());
g&&!c&&(c=this.renderer.text(g.text,0,0,g.useHTML).attr({align:g.align,"class":"highcharts-"+a,zIndex:g.zIndex||4}).add(),c.update=function(b){d[{title:"setTitle",subtitle:"setSubtitle",caption:"setCaption"}[a]](b)},this.styledMode||c.css(g.style),this[a]=c)},layOutTitles:function(a){var b=[0,0,0],d=this.renderer,g=this.spacingBox;["title","subtitle","caption"].forEach(function(a){var c=this[a],f=this.options[a],e=f.verticalAlign||"top";a="title"===a?-3:"top"===e?b[0]+2:0;if(c){if(!this.styledMode)var h=
f.style.fontSize;h=d.fontMetrics(h,c).b;c.css({width:(f.width||g.width+(f.widthAdjust||0))+"px"});var t=Math.round(c.getBBox(f.useHTML).height);c.align(q({y:"bottom"===e?h:a+h,height:t},f),!1,"spacingBox");f.floating||("top"===e?b[0]=Math.ceil(b[0]+t):"bottom"===e&&(b[2]=Math.ceil(b[2]+t)))}},this);b[0]&&"top"===(this.options.title.verticalAlign||"top")&&(b[0]+=this.options.title.margin);b[2]&&"bottom"===this.options.caption.verticalAlign&&(b[2]+=this.options.caption.margin);var c=!this.titleOffset||
this.titleOffset.join(",")!==b.join(",");this.titleOffset=b;E(this,"afterLayOutTitles");!this.isDirtyBox&&c&&(this.isDirtyBox=this.isDirtyLegend=c,this.hasRendered&&D(a,!0)&&this.isDirtyBox&&this.redraw())},getChartSize:function(){var a=this.options.chart,b=a.width;a=a.height;var d=this.renderTo;G(b)||(this.containerWidth=c.getStyle(d,"width"));G(a)||(this.containerHeight=c.getStyle(d,"height"));this.chartWidth=Math.max(0,b||this.containerWidth||600);this.chartHeight=Math.max(0,f(a,this.chartWidth)||
(1<this.containerHeight?this.containerHeight:400))},temporaryDisplay:function(a){var b=this.renderTo;if(a)for(;b&&b.style;)b.hcOrigStyle&&(c.css(b,b.hcOrigStyle),delete b.hcOrigStyle),b.hcOrigDetached&&(l.body.removeChild(b),b.hcOrigDetached=!1),b=b.parentNode;else for(;b&&b.style;){l.body.contains(b)||b.parentNode||(b.hcOrigDetached=!0,l.body.appendChild(b));if("none"===c.getStyle(b,"display",!1)||b.hcOricDetached)b.hcOrigStyle={display:b.style.display,height:b.style.height,overflow:b.style.overflow},
a={display:"block",overflow:"hidden"},b!==this.renderTo&&(a.height=0),c.css(b,a),b.offsetWidth||b.style.setProperty("display","block","important");b=b.parentNode;if(b===l.body)break}},setClassName:function(a){this.container.className="highcharts-container "+(a||"")},getContainer:function(){var a=this.options,b=a.chart;var d=this.renderTo;var g=c.uniqueKey(),f,e;d||(this.renderTo=d=b.renderTo);w(d)&&(this.renderTo=d=l.getElementById(d));d||c.error(13,!0,this);var h=A(I(d,"data-highcharts-chart"));
B(h)&&t[h]&&t[h].hasRendered&&t[h].destroy();I(d,"data-highcharts-chart",this.index);d.innerHTML="";b.skipClone||d.offsetWidth||this.temporaryDisplay();this.getChartSize();h=this.chartWidth;var n=this.chartHeight;x(d,{overflow:"hidden"});this.styledMode||(f=q({position:"relative",overflow:"hidden",width:h+"px",height:n+"px",textAlign:"left",lineHeight:"normal",zIndex:0,"-webkit-tap-highlight-color":"rgba(0,0,0,0)"},b.style));this.container=d=p("div",{id:g},f,d);this._cursor=d.style.cursor;this.renderer=
new (c[b.renderer]||c.Renderer)(d,h,n,null,b.forExport,a.exporting&&a.exporting.allowHTML,this.styledMode);this.setClassName(b.className);if(this.styledMode)for(e in a.defs)this.renderer.definition(a.defs[e]);else this.renderer.setStyle(b.style);this.renderer.chartIndex=this.index;E(this,"afterGetContainer")},getMargins:function(a){var b=this.spacing,d=this.margin,g=this.titleOffset;this.resetMargins();g[0]&&!G(d[0])&&(this.plotTop=Math.max(this.plotTop,g[0]+b[0]));g[2]&&!G(d[2])&&(this.marginBottom=
Math.max(this.marginBottom,g[2]+b[2]));this.legend&&this.legend.display&&this.legend.adjustMargins(d,b);E(this,"getMargins");a||this.getAxisMargins()},getAxisMargins:function(){var a=this,b=a.axisOffset=[0,0,0,0],d=a.colorAxis,g=a.margin,c=function(a){a.forEach(function(a){a.visible&&a.getOffset()})};a.hasCartesianSeries?c(a.axes):d&&d.length&&c(d);z.forEach(function(d,c){G(g[c])||(a[d]+=b[c])});a.setChartSize()},reflow:function(a){var b=this,g=b.options.chart,f=b.renderTo,e=G(g.width)&&G(g.height),
h=g.width||c.getStyle(f,"width");g=g.height||c.getStyle(f,"height");f=a?a.target:P;if(!e&&!b.isPrinting&&h&&g&&(f===P||f===l)){if(h!==b.containerWidth||g!==b.containerHeight)c.clearTimeout(b.reflowTimeout),b.reflowTimeout=d(function(){b.container&&b.setSize(void 0,void 0,!1)},a?100:0);b.containerWidth=h;b.containerHeight=g}},setReflow:function(a){var b=this;!1===a||this.unbindReflow?!1===a&&this.unbindReflow&&(this.unbindReflow=this.unbindReflow()):(this.unbindReflow=h(P,"resize",function(a){b.options&&
b.reflow(a)}),h(this,"destroy",this.unbindReflow))},setSize:function(a,g,c){var f=this,e=f.renderer;f.isResizing+=1;b(c,f);f.oldChartHeight=f.chartHeight;f.oldChartWidth=f.chartWidth;"undefined"!==typeof a&&(f.options.chart.width=a);"undefined"!==typeof g&&(f.options.chart.height=g);f.getChartSize();if(!f.styledMode){var h=e.globalAnimation;(h?k:x)(f.container,{width:f.chartWidth+"px",height:f.chartHeight+"px"},h)}f.setChartSize(!0);e.setSize(f.chartWidth,f.chartHeight,c);f.axes.forEach(function(a){a.isDirty=
!0;a.setScale()});f.isDirtyLegend=!0;f.isDirtyBox=!0;f.layOutTitles();f.getMargins();f.redraw(c);f.oldChartHeight=null;E(f,"resize");d(function(){f&&E(f,"endResize",null,function(){--f.isResizing})},F(h).duration||0)},setChartSize:function(a){var b=this.inverted,d=this.renderer,g=this.chartWidth,c=this.chartHeight,f=this.options.chart,e=this.spacing,h=this.clipOffset,t,n,x,l;this.plotLeft=t=Math.round(this.plotLeft);this.plotTop=n=Math.round(this.plotTop);this.plotWidth=x=Math.max(0,Math.round(g-
t-this.marginRight));this.plotHeight=l=Math.max(0,Math.round(c-n-this.marginBottom));this.plotSizeX=b?l:x;this.plotSizeY=b?x:l;this.plotBorderWidth=f.plotBorderWidth||0;this.spacingBox=d.spacingBox={x:e[3],y:e[0],width:g-e[3]-e[1],height:c-e[0]-e[2]};this.plotBox=d.plotBox={x:t,y:n,width:x,height:l};g=2*Math.floor(this.plotBorderWidth/2);b=Math.ceil(Math.max(g,h[3])/2);d=Math.ceil(Math.max(g,h[0])/2);this.clipBox={x:b,y:d,width:Math.floor(this.plotSizeX-Math.max(g,h[1])/2-b),height:Math.max(0,Math.floor(this.plotSizeY-
Math.max(g,h[2])/2-d))};a||this.axes.forEach(function(a){a.setAxisSize();a.setAxisTranslation()});E(this,"afterSetChartSize",{skipAxes:a})},resetMargins:function(){E(this,"resetMargins");var a=this,b=a.options.chart;["margin","spacing"].forEach(function(d){var g=b[d],c=u(g)?g:[g,g,g,g];["Top","Right","Bottom","Left"].forEach(function(g,f){a[d][f]=D(b[d+g],c[f])})});z.forEach(function(b,d){a[b]=D(a.margin[d],a.spacing[d])});a.axisOffset=[0,0,0,0];a.clipOffset=[0,0,0,0]},drawChartBox:function(){var a=
this.options.chart,b=this.renderer,d=this.chartWidth,g=this.chartHeight,c=this.chartBackground,f=this.plotBackground,e=this.plotBorder,h=this.styledMode,t=this.plotBGImage,n=a.backgroundColor,x=a.plotBackgroundColor,l=a.plotBackgroundImage,p,k=this.plotLeft,m=this.plotTop,z=this.plotWidth,L=this.plotHeight,r=this.plotBox,q=this.clipRect,y=this.clipBox,N="animate";c||(this.chartBackground=c=b.rect().addClass("highcharts-background").add(),N="attr");if(h)var u=p=c.strokeWidth();else{u=a.borderWidth||
0;p=u+(a.shadow?8:0);n={fill:n||"none"};if(u||c["stroke-width"])n.stroke=a.borderColor,n["stroke-width"]=u;c.attr(n).shadow(a.shadow)}c[N]({x:p/2,y:p/2,width:d-p-u%2,height:g-p-u%2,r:a.borderRadius});N="animate";f||(N="attr",this.plotBackground=f=b.rect().addClass("highcharts-plot-background").add());f[N](r);h||(f.attr({fill:x||"none"}).shadow(a.plotShadow),l&&(t?(l!==t.attr("href")&&t.attr("href",l),t.animate(r)):this.plotBGImage=b.image(l,k,m,z,L).add()));q?q.animate({width:y.width,height:y.height}):
this.clipRect=b.clipRect(y);N="animate";e||(N="attr",this.plotBorder=e=b.rect().addClass("highcharts-plot-border").attr({zIndex:1}).add());h||e.attr({stroke:a.plotBorderColor,"stroke-width":a.plotBorderWidth||0,fill:"none"});e[N](e.crisp({x:k,y:m,width:z,height:L},-e.strokeWidth()));this.isDirtyBox=!1;E(this,"afterDrawChartBox")},propFromSeries:function(){var a=this,b=a.options.chart,d,g=a.options.series,c,f;["inverted","angular","polar"].forEach(function(e){d=T[b.type||b.defaultSeriesType];f=b[e]||
d&&d.prototype[e];for(c=g&&g.length;!f&&c--;)(d=T[g[c].type])&&d.prototype[e]&&(f=!0);a[e]=f})},linkSeries:function(){var a=this,b=a.series;b.forEach(function(a){a.linkedSeries.length=0});b.forEach(function(b){var d=b.options.linkedTo;w(d)&&(d=":previous"===d?a.series[b.index-1]:a.get(d))&&d.linkedParent!==b&&(d.linkedSeries.push(b),b.linkedParent=d,d.enabledDataSorting&&b.setDataSortingOptions(),b.visible=D(b.options.visible,d.options.visible,b.visible))});E(this,"afterLinkSeries")},renderSeries:function(){this.series.forEach(function(a){a.translate();
a.render()})},renderLabels:function(){var a=this,b=a.options.labels;b.items&&b.items.forEach(function(d){var g=q(b.style,d.style),c=A(g.left)+a.plotLeft,f=A(g.top)+a.plotTop+12;delete g.left;delete g.top;a.renderer.text(d.html,c,f).attr({zIndex:2}).css(g).add()})},render:function(){var a=this.axes,b=this.colorAxis,d=this.renderer,g=this.options,c=0,f=function(a){a.forEach(function(a){a.visible&&a.render()})};this.setTitle();this.legend=new n(this,g.legend);this.getStacks&&this.getStacks();this.getMargins(!0);
this.setChartSize();g=this.plotWidth;a.some(function(a){if(a.horiz&&a.visible&&a.options.labels.enabled&&a.series.length)return c=21,!0});var e=this.plotHeight=Math.max(this.plotHeight-c,0);a.forEach(function(a){a.setScale()});this.getAxisMargins();var h=1.1<g/this.plotWidth;var t=1.05<e/this.plotHeight;if(h||t)a.forEach(function(a){(a.horiz&&h||!a.horiz&&t)&&a.setTickInterval(!0)}),this.getMargins();this.drawChartBox();this.hasCartesianSeries?f(a):b&&b.length&&f(b);this.seriesGroup||(this.seriesGroup=
d.g("series-group").attr({zIndex:3}).add());this.renderSeries();this.renderLabels();this.addCredits();this.setResponsive&&this.setResponsive();this.updateContainerScaling();this.hasRendered=!0},addCredits:function(a){var b=this;a=N(!0,this.options.credits,a);a.enabled&&!this.credits&&(this.credits=this.renderer.text(a.text+(this.mapCredits||""),0,0).addClass("highcharts-credits").on("click",function(){a.href&&(P.location.href=a.href)}).attr({align:a.position.align,zIndex:8}),b.styledMode||this.credits.css(a.style),
this.credits.add().align(a.position),this.credits.update=function(a){b.credits=b.credits.destroy();b.addCredits(a)})},updateContainerScaling:function(){var a=this.container;if(a.offsetWidth&&a.offsetHeight&&a.getBoundingClientRect){var b=a.getBoundingClientRect(),d=b.width/a.offsetWidth;a=b.height/a.offsetHeight;1!==d||1!==a?this.containerScaling={scaleX:d,scaleY:a}:delete this.containerScaling}},destroy:function(){var a=this,b=a.axes,d=a.series,g=a.container,f,e=g&&g.parentNode;E(a,"destroy");a.renderer.forExport?
v(t,a):t[a.index]=void 0;c.chartCount--;a.renderTo.removeAttribute("data-highcharts-chart");V(a);for(f=b.length;f--;)b[f]=b[f].destroy();this.scroller&&this.scroller.destroy&&this.scroller.destroy();for(f=d.length;f--;)d[f]=d[f].destroy();"title subtitle chartBackground plotBackground plotBGImage plotBorder seriesGroup clipRect credits pointer rangeSelector legend resetZoomButton tooltip renderer".split(" ").forEach(function(b){var d=a[b];d&&d.destroy&&(a[b]=d.destroy())});g&&(g.innerHTML="",V(g),
e&&H(g));r(a,function(b,d){delete a[d]})},firstRender:function(){var a=this,b=a.options;if(!a.isReadyToRender||a.isReadyToRender()){a.getContainer();a.resetMargins();a.setChartSize();a.propFromSeries();a.getAxes();(C(b.series)?b.series:[]).forEach(function(b){a.initSeries(b)});a.linkSeries();a.setSeriesData();E(a,"beforeRender");O&&(a.pointer=new O(a,b));a.render();if(!a.renderer.imgCount&&a.onload)a.onload();a.temporaryDisplay(!0)}},onload:function(){this.callbacks.concat([this.callback]).forEach(function(a){a&&
"undefined"!==typeof this.index&&a.apply(this,[this])},this);E(this,"load");E(this,"render");G(this.index)&&this.setReflow(this.options.chart.reflow);this.onload=null}})});M(J,"parts/ScrollablePlotArea.js",[J["parts/Globals.js"],J["parts/Utilities.js"]],function(c,e){var F=e.pick,I=c.addEvent;e=c.Chart;"";I(e,"afterSetChartSize",function(e){var G=this.options.chart.scrollablePlotArea,v=G&&G.minWidth;G=G&&G.minHeight;if(!this.renderer.forExport){if(v){if(this.scrollablePixelsX=v=Math.max(0,v-this.chartWidth)){this.plotWidth+=
v;this.inverted?(this.clipBox.height+=v,this.plotBox.height+=v):(this.clipBox.width+=v,this.plotBox.width+=v);var q={1:{name:"right",value:v}}}}else G&&(this.scrollablePixelsY=v=Math.max(0,G-this.chartHeight))&&(this.plotHeight+=v,this.inverted?(this.clipBox.width+=v,this.plotBox.width+=v):(this.clipBox.height+=v,this.plotBox.height+=v),q={2:{name:"bottom",value:v}});q&&!e.skipAxes&&this.axes.forEach(function(e){q[e.side]?e.getPlotLinePath=function(){var v=q[e.side].name,u=this[v];this[v]=u-q[e.side].value;
var w=c.Axis.prototype.getPlotLinePath.apply(this,arguments);this[v]=u;return w}:(e.setAxisSize(),e.setAxisTranslation())})}});I(e,"render",function(){this.scrollablePixelsX||this.scrollablePixelsY?(this.setUpScrolling&&this.setUpScrolling(),this.applyFixed()):this.fixedDiv&&this.applyFixed()});e.prototype.setUpScrolling=function(){var e={WebkitOverflowScrolling:"touch",overflowX:"hidden",overflowY:"hidden"};this.scrollablePixelsX&&(e.overflowX="auto");this.scrollablePixelsY&&(e.overflowY="auto");
this.scrollingContainer=c.createElement("div",{className:"highcharts-scrolling"},e,this.renderTo);this.innerContainer=c.createElement("div",{className:"highcharts-inner-container"},null,this.scrollingContainer);this.innerContainer.appendChild(this.container);this.setUpScrolling=null};e.prototype.moveFixedElements=function(){var c=this.container,e=this.fixedRenderer,v=".highcharts-contextbutton .highcharts-credits .highcharts-legend .highcharts-legend-checkbox .highcharts-navigator-series .highcharts-navigator-xaxis .highcharts-navigator-yaxis .highcharts-navigator .highcharts-reset-zoom .highcharts-scrollbar .highcharts-subtitle .highcharts-title".split(" "),
q;this.scrollablePixelsX&&!this.inverted?q=".highcharts-yaxis":this.scrollablePixelsX&&this.inverted?q=".highcharts-xaxis":this.scrollablePixelsY&&!this.inverted?q=".highcharts-xaxis":this.scrollablePixelsY&&this.inverted&&(q=".highcharts-yaxis");v.push(q,q+"-labels");v.forEach(function(q){[].forEach.call(c.querySelectorAll(q),function(c){(c.namespaceURI===e.SVG_NS?e.box:e.box.parentNode).appendChild(c);c.style.pointerEvents="auto"})})};e.prototype.applyFixed=function(){var e,H=!this.fixedDiv,v=this.options.chart.scrollablePlotArea;
H?(this.fixedDiv=c.createElement("div",{className:"highcharts-fixed"},{position:"absolute",overflow:"hidden",pointerEvents:"none",zIndex:2},null,!0),this.renderTo.insertBefore(this.fixedDiv,this.renderTo.firstChild),this.renderTo.style.overflow="visible",this.fixedRenderer=e=new c.Renderer(this.fixedDiv,this.chartWidth,this.chartHeight),this.scrollableMask=e.path().attr({fill:this.options.chart.backgroundColor||"#fff","fill-opacity":F(v.opacity,.85),zIndex:-1}).addClass("highcharts-scrollable-mask").add(),
this.moveFixedElements(),I(this,"afterShowResetZoom",this.moveFixedElements),I(this,"afterLayOutTitles",this.moveFixedElements)):this.fixedRenderer.setSize(this.chartWidth,this.chartHeight);e=this.chartWidth+(this.scrollablePixelsX||0);var q=this.chartHeight+(this.scrollablePixelsY||0);c.stop(this.container);this.container.style.width=e+"px";this.container.style.height=q+"px";this.renderer.boxWrapper.attr({width:e,height:q,viewBox:[0,0,e,q].join(" ")});this.chartBackground.attr({width:e,height:q});
this.scrollablePixelsY&&(this.scrollingContainer.style.height=this.chartHeight+"px");H&&(v.scrollPositionX&&(this.scrollingContainer.scrollLeft=this.scrollablePixelsX*v.scrollPositionX),v.scrollPositionY&&(this.scrollingContainer.scrollTop=this.scrollablePixelsY*v.scrollPositionY));q=this.axisOffset;H=this.plotTop-q[0]-1;v=this.plotLeft-q[3]-1;e=this.plotTop+this.plotHeight+q[2]+1;q=this.plotLeft+this.plotWidth+q[1]+1;var C=this.plotLeft+this.plotWidth-(this.scrollablePixelsX||0),B=this.plotTop+this.plotHeight-
(this.scrollablePixelsY||0);H=this.scrollablePixelsX?["M",0,H,"L",this.plotLeft-1,H,"L",this.plotLeft-1,e,"L",0,e,"Z","M",C,H,"L",this.chartWidth,H,"L",this.chartWidth,e,"L",C,e,"Z"]:this.scrollablePixelsY?["M",v,0,"L",v,this.plotTop-1,"L",q,this.plotTop-1,"L",q,0,"Z","M",v,B,"L",v,this.chartHeight,"L",q,this.chartHeight,"L",q,B,"Z"]:["M",0,0];"adjustHeight"!==this.redrawTrigger&&this.scrollableMask.attr({d:H})}});M(J,"parts/Point.js",[J["parts/Globals.js"],J["parts/Utilities.js"]],function(c,e){var F=
e.animObject,I=e.defined,G=e.erase,H=e.extend,v=e.isArray,q=e.isNumber,C=e.isObject,B=e.syncTimeout,u=e.pick,w,m=c.fireEvent,r=c.format,D=c.uniqueKey,A=c.removeEvent;c.Point=w=function(){};c.Point.prototype={init:function(c,b,a){this.series=c;this.applyOptions(b,a);this.id=I(this.id)?this.id:D();this.resolveColor();c.chart.pointCount++;m(this,"afterInit");return this},resolveColor:function(){var c=this.series;var b=c.chart.options.chart.colorCount;var a=c.chart.styledMode;a||this.options.color||(this.color=
c.color);c.options.colorByPoint?(a||(b=c.options.colors||c.chart.options.colors,this.color=this.color||b[c.colorCounter],b=b.length),a=c.colorCounter,c.colorCounter++,c.colorCounter===b&&(c.colorCounter=0)):a=c.colorIndex;this.colorIndex=u(this.colorIndex,a)},applyOptions:function(c,b){var a=this.series,d=a.options.pointValKey||a.pointValKey;c=w.prototype.optionsToObject.call(this,c);H(this,c);this.options=this.options?H(this.options,c):c;c.group&&delete this.group;c.dataLabels&&delete this.dataLabels;
d&&(this.y=this[d]);this.formatPrefix=(this.isNull=u(this.isValid&&!this.isValid(),null===this.x||!q(this.y)))?"null":"point";this.selected&&(this.state="select");"name"in this&&"undefined"===typeof b&&a.xAxis&&a.xAxis.hasNames&&(this.x=a.xAxis.nameToX(this));"undefined"===typeof this.x&&a&&(this.x="undefined"===typeof b?a.autoIncrement(this):b);return this},setNestedProperty:function(c,b,a){a.split(".").reduce(function(a,c,f,e){a[c]=e.length-1===f?b:C(a[c],!0)?a[c]:{};return a[c]},c);return c},optionsToObject:function(f){var b=
{},a=this.series,d=a.options.keys,e=d||a.pointArrayMap||["y"],k=e.length,l=0,m=0;if(q(f)||null===f)b[e[0]]=f;else if(v(f))for(!d&&f.length>k&&(a=typeof f[0],"string"===a?b.name=f[0]:"number"===a&&(b.x=f[0]),l++);m<k;)d&&"undefined"===typeof f[l]||(0<e[m].indexOf(".")?c.Point.prototype.setNestedProperty(b,f[l],e[m]):b[e[m]]=f[l]),l++,m++;else"object"===typeof f&&(b=f,f.dataLabels&&(a._hasPointLabels=!0),f.marker&&(a._hasPointMarkers=!0));return b},getClassName:function(){return"highcharts-point"+(this.selected?
" highcharts-point-select":"")+(this.negative?" highcharts-negative":"")+(this.isNull?" highcharts-null-point":"")+("undefined"!==typeof this.colorIndex?" highcharts-color-"+this.colorIndex:"")+(this.options.className?" "+this.options.className:"")+(this.zone&&this.zone.className?" "+this.zone.className.replace("highcharts-negative",""):"")},getZone:function(){var c=this.series,b=c.zones;c=c.zoneAxis||"y";var a=0,d;for(d=b[a];this[c]>=d.value;)d=b[++a];this.nonZonedColor||(this.nonZonedColor=this.color);
this.color=d&&d.color&&!this.options.color?d.color:this.nonZonedColor;return d},hasNewShapeType:function(){return(this.graphic&&(this.graphic.symbolName||this.graphic.element.nodeName))!==this.shapeType},destroy:function(){function c(){e&&(b.setState(),G(e,b),e.length||(d.hoverPoints=null));if(b===d.hoverPoint)b.onMouseOut();if(b.graphic||b.dataLabel||b.dataLabels)A(b),b.destroyElements();for(l in b)b[l]=null}var b=this,a=b.series,d=a.chart;a=a.options.dataSorting;var e=d.hoverPoints,k=F(b.series.chart.renderer.globalAnimation),
l;a&&a.enabled?(this.animateBeforeDestroy(),B(c,k.duration)):c();d.pointCount--;b.legendItem&&d.legend.destroyItem(b)},animateBeforeDestroy:function(){var c=this,b={x:c.startXPos,opacity:0},a,d=c.getGraphicalProps();d.singular.forEach(function(d){a="dataLabel"===d;c[d]=c[d].animate(a?{x:c[d].startXPos,y:c[d].startYPos,opacity:0}:b)});d.plural.forEach(function(a){c[a].forEach(function(a){a.element&&a.animate(H({x:c.startXPos},a.startYPos?{x:a.startXPos,y:a.startYPos}:{}))})})},destroyElements:function(c){var b=
this;c=b.getGraphicalProps(c);c.singular.forEach(function(a){b[a]=b[a].destroy()});c.plural.forEach(function(a){b[a].forEach(function(a){a.element&&a.destroy()});delete b[a]})},getGraphicalProps:function(c){var b=this,a=[],d,f={singular:[],plural:[]};c=c||{graphic:1,dataLabel:1};c.graphic&&a.push("graphic","shadowGroup");c.dataLabel&&a.push("dataLabel","dataLabelUpper","connector");for(d=a.length;d--;){var e=a[d];b[e]&&f.singular.push(e)}["dataLabel","connector"].forEach(function(a){var d=a+"s";c[a]&&
b[d]&&f.plural.push(d)});return f},getLabelConfig:function(){return{x:this.category,y:this.y,color:this.color,colorIndex:this.colorIndex,key:this.name||this.category,series:this.series,point:this,percentage:this.percentage,total:this.total||this.stackTotal}},tooltipFormatter:function(c){var b=this.series,a=b.tooltipOptions,d=u(a.valueDecimals,""),f=a.valuePrefix||"",e=a.valueSuffix||"";b.chart.styledMode&&(c=b.chart.tooltip.styledModeFormat(c));(b.pointArrayMap||["y"]).forEach(function(a){a="{point."+
a;if(f||e)c=c.replace(RegExp(a+"}","g"),f+a+"}"+e);c=c.replace(RegExp(a+"}","g"),a+":,."+d+"f}")});return r(c,{point:this,series:this.series},b.chart)},firePointEvent:function(c,b,a){var d=this,f=this.series.options;(f.point.events[c]||d.options&&d.options.events&&d.options.events[c])&&this.importEvents();"click"===c&&f.allowPointSelect&&(a=function(a){d.select&&d.select(null,a.ctrlKey||a.metaKey||a.shiftKey)});m(this,c,b,a)},visible:!0}});M(J,"parts/Series.js",[J["parts/Globals.js"],J["parts/Utilities.js"]],
function(c,e){var F=e.animObject,I=e.arrayMax,G=e.arrayMin,H=e.clamp,v=e.correctFloat,q=e.defined,C=e.erase,B=e.extend,u=e.isArray,w=e.isNumber,m=e.isString,r=e.objectEach,D=e.pick,A=e.splat,f=e.syncTimeout,b=c.addEvent,a=c.defaultOptions,d=c.defaultPlotOptions,h=c.fireEvent,k=c.merge,l=c.removeEvent,y=c.SVGElement,p=c.win;c.Series=c.seriesType("line",null,{lineWidth:2,allowPointSelect:!1,showCheckbox:!1,animation:{duration:1E3},events:{},marker:{enabledThreshold:2,lineColor:"#ffffff",lineWidth:0,
radius:4,states:{normal:{animation:!0},hover:{animation:{duration:50},enabled:!0,radiusPlus:2,lineWidthPlus:1},select:{fillColor:"#cccccc",lineColor:"#000000",lineWidth:2}}},point:{events:{}},dataLabels:{align:"center",formatter:function(){var a=this.series.chart.numberFormatter;return null===this.y?"":a(this.y,-1)},padding:5,style:{fontSize:"11px",fontWeight:"bold",color:"contrast",textOutline:"1px contrast"},verticalAlign:"bottom",x:0,y:0},cropThreshold:300,opacity:1,pointRange:0,softThreshold:!0,
states:{normal:{animation:!0},hover:{animation:{duration:50},lineWidthPlus:1,marker:{},halo:{size:10,opacity:.25}},select:{animation:{duration:0}},inactive:{animation:{duration:50},opacity:.2}},stickyTracking:!0,turboThreshold:1E3,findNearestPointBy:"x"},{axisTypes:["xAxis","yAxis"],coll:"series",colorCounter:0,cropShoulder:1,directTouch:!1,eventsToUnbind:[],isCartesian:!0,parallelArrays:["x","y"],pointClass:c.Point,requireSorting:!0,sorted:!0,init:function(a,d){h(this,"init",{options:d});var g=this,
f=a.series,e;this.eventOptions=this.eventOptions||{};g.chart=a;g.options=d=g.setOptions(d);g.linkedSeries=[];g.bindAxes();B(g,{name:d.name,state:"",visible:!1!==d.visible,selected:!0===d.selected});var t=d.events;r(t,function(a,d){c.isFunction(a)&&g.eventOptions[d]!==a&&(c.isFunction(g.eventOptions[d])&&l(g,d,g.eventOptions[d]),g.eventOptions[d]=a,b(g,d,a))});if(t&&t.click||d.point&&d.point.events&&d.point.events.click||d.allowPointSelect)a.runTrackerClick=!0;g.getColor();g.getSymbol();g.parallelArrays.forEach(function(a){g[a+
"Data"]||(g[a+"Data"]=[])});g.isCartesian&&(a.hasCartesianSeries=!0);f.length&&(e=f[f.length-1]);g._i=D(e&&e._i,-1)+1;a.orderSeries(this.insert(f));d.dataSorting&&d.dataSorting.enabled?g.setDataSortingOptions():g.points||g.data||g.setData(d.data,!1);h(this,"afterInit")},insert:function(a){var b=this.options.index,d;if(w(b)){for(d=a.length;d--;)if(b>=D(a[d].options.index,a[d]._i)){a.splice(d+1,0,this);break}-1===d&&a.unshift(this);d+=1}else a.push(this);return D(d,a.length-1)},bindAxes:function(){var a=
this,b=a.options,d=a.chart,f;h(this,"bindAxes",null,function(){(a.axisTypes||[]).forEach(function(g){d[g].forEach(function(d){f=d.options;if(b[g]===f.index||"undefined"!==typeof b[g]&&b[g]===f.id||"undefined"===typeof b[g]&&0===f.index)a.insert(d.series),a[g]=d,d.isDirty=!0});a[g]||a.optionalAxis===g||c.error(18,!0,d)})})},updateParallelArrays:function(a,b){var d=a.series,c=arguments,g=w(b)?function(c){var g="y"===c&&d.toYData?d.toYData(a):a[c];d[c+"Data"][b]=g}:function(a){Array.prototype[b].apply(d[a+
"Data"],Array.prototype.slice.call(c,2))};d.parallelArrays.forEach(g)},hasData:function(){return this.visible&&"undefined"!==typeof this.dataMax&&"undefined"!==typeof this.dataMin||this.visible&&this.yData&&0<this.yData.length},autoIncrement:function(){var a=this.options,b=this.xIncrement,d,c=a.pointIntervalUnit,f=this.chart.time;b=D(b,a.pointStart,0);this.pointInterval=d=D(this.pointInterval,a.pointInterval,1);c&&(a=new f.Date(b),"day"===c?f.set("Date",a,f.get("Date",a)+d):"month"===c?f.set("Month",
a,f.get("Month",a)+d):"year"===c&&f.set("FullYear",a,f.get("FullYear",a)+d),d=a.getTime()-b);this.xIncrement=b+d;return b},setDataSortingOptions:function(){var a=this.options;B(this,{requireSorting:!1,sorted:!1,enabledDataSorting:!0,allowDG:!1});q(a.pointRange)||(a.pointRange=1)},setOptions:function(b){var d=this.chart,c=d.options,g=c.plotOptions,f=d.userOptions||{};b=k(b);d=d.styledMode;var e={plotOptions:g,userOptions:b};h(this,"setOptions",e);var l=e.plotOptions[this.type],p=f.plotOptions||{};
this.userOptions=e.userOptions;f=k(l,g.series,f.plotOptions&&f.plotOptions[this.type],b);this.tooltipOptions=k(a.tooltip,a.plotOptions.series&&a.plotOptions.series.tooltip,a.plotOptions[this.type].tooltip,c.tooltip.userOptions,g.series&&g.series.tooltip,g[this.type].tooltip,b.tooltip);this.stickyTracking=D(b.stickyTracking,p[this.type]&&p[this.type].stickyTracking,p.series&&p.series.stickyTracking,this.tooltipOptions.shared&&!this.noSharedTooltip?!0:f.stickyTracking);null===l.marker&&delete f.marker;
this.zoneAxis=f.zoneAxis;c=this.zones=(f.zones||[]).slice();!f.negativeColor&&!f.negativeFillColor||f.zones||(g={value:f[this.zoneAxis+"Threshold"]||f.threshold||0,className:"highcharts-negative"},d||(g.color=f.negativeColor,g.fillColor=f.negativeFillColor),c.push(g));c.length&&q(c[c.length-1].value)&&c.push(d?{}:{color:this.color,fillColor:this.fillColor});h(this,"afterSetOptions",{options:f});return f},getName:function(){return D(this.options.name,"Series "+(this.index+1))},getCyclic:function(a,
b,d){var c=this.chart,g=this.userOptions,f=a+"Index",e=a+"Counter",h=d?d.length:D(c.options.chart[a+"Count"],c[a+"Count"]);if(!b){var t=D(g[f],g["_"+f]);q(t)||(c.series.length||(c[e]=0),g["_"+f]=t=c[e]%h,c[e]+=1);d&&(b=d[t])}"undefined"!==typeof t&&(this[f]=t);this[a]=b},getColor:function(){this.chart.styledMode?this.getCyclic("color"):this.options.colorByPoint?this.options.color=null:this.getCyclic("color",this.options.color||d[this.type].color,this.chart.options.colors)},getSymbol:function(){this.getCyclic("symbol",
this.options.marker.symbol,this.chart.options.symbols)},findPointIndex:function(a,b){var d=a.id,g=a.x,f=this.points,e,h=this.options.dataSorting;if(d)var t=this.chart.get(d);else if(this.linkedParent||this.enabledDataSorting){var l=h&&h.matchByName?"name":"index";t=c.find(f,function(b){return!b.touched&&b[l]===a[l]});if(!t)return}if(t){var p=t&&t.index;"undefined"!==typeof p&&(e=!0)}"undefined"===typeof p&&w(g)&&(p=this.xData.indexOf(g,b));-1!==p&&"undefined"!==typeof p&&this.cropped&&(p=p>=this.cropStart?
p-this.cropStart:p);!e&&f[p]&&f[p].touched&&(p=void 0);return p},drawLegendSymbol:c.LegendSymbolMixin.drawLineMarker,updateData:function(a,b){var d=this.options,c=d.dataSorting,g=this.points,f=[],e,h,t,l=this.requireSorting,p=a.length===g.length,m=!0;this.xIncrement=null;a.forEach(function(a,b){var h=q(a)&&this.pointClass.prototype.optionsToObject.call({series:this},a)||{};var n=h.x;if(h.id||w(n)){if(n=this.findPointIndex(h,t),-1===n||"undefined"===typeof n?f.push(a):g[n]&&a!==d.data[n]?(g[n].update(a,
!1,null,!1),g[n].touched=!0,l&&(t=n+1)):g[n]&&(g[n].touched=!0),!p||b!==n||c&&c.enabled||this.hasDerivedData)e=!0}else f.push(a)},this);if(e)for(a=g.length;a--;)(h=g[a])&&!h.touched&&h.remove&&h.remove(!1,b);else!p||c&&c.enabled?m=!1:(a.forEach(function(a,b){g[b].update&&a!==g[b].y&&g[b].update(a,!1,null,!1)}),f.length=0);g.forEach(function(a){a&&(a.touched=!1)});if(!m)return!1;f.forEach(function(a){this.addPoint(a,!1,null,null,!1)},this);null===this.xIncrement&&this.xData&&this.xData.length&&(this.xIncrement=
I(this.xData),this.autoIncrement());return!0},setData:function(a,b,d,f){var g=this,e=g.points,h=e&&e.length||0,t,l=g.options,p=g.chart,x=l.dataSorting,k=null,r=g.xAxis;k=l.turboThreshold;var L=this.xData,q=this.yData,y=(t=g.pointArrayMap)&&t.length,v=l.keys,A=0,B=1,C;a=a||[];t=a.length;b=D(b,!0);x&&x.enabled&&(a=this.sortData(a));!1!==f&&t&&h&&!g.cropped&&!g.hasGroupedData&&g.visible&&!g.isSeriesBoosting&&(C=this.updateData(a,d));if(!C){g.xIncrement=null;g.colorCounter=0;this.parallelArrays.forEach(function(a){g[a+
"Data"].length=0});if(k&&t>k)if(k=g.getFirstValidPoint(a),w(k))for(d=0;d<t;d++)L[d]=this.autoIncrement(),q[d]=a[d];else if(u(k))if(y)for(d=0;d<t;d++)f=a[d],L[d]=f[0],q[d]=f.slice(1,y+1);else for(v&&(A=v.indexOf("x"),B=v.indexOf("y"),A=0<=A?A:0,B=0<=B?B:1),d=0;d<t;d++)f=a[d],L[d]=f[A],q[d]=f[B];else c.error(12,!1,p);else for(d=0;d<t;d++)"undefined"!==typeof a[d]&&(f={series:g},g.pointClass.prototype.applyOptions.apply(f,[a[d]]),g.updateParallelArrays(f,d));q&&m(q[0])&&c.error(14,!0,p);g.data=[];g.options.data=
g.userOptions.data=a;for(d=h;d--;)e[d]&&e[d].destroy&&e[d].destroy();r&&(r.minRange=r.userMinRange);g.isDirty=p.isDirtyBox=!0;g.isDirtyData=!!e;d=!1}"point"===l.legendType&&(this.processData(),this.generatePoints());b&&p.redraw(d)},sortData:function(a){var b=this,d=b.options.dataSorting.sortKey||"y",c=function(a,b){return q(b)&&a.pointClass.prototype.optionsToObject.call({series:a},b)||{}};a.forEach(function(d,g){a[g]=c(b,d);a[g].index=g},this);a.concat().sort(function(a,b){return w(b[d])?b[d]-a[d]:
-1}).forEach(function(a,b){a.x=b},this);b.linkedSeries&&b.linkedSeries.forEach(function(b){var d=b.options,g=d.data;d.dataSorting&&d.dataSorting.enabled||!g||(g.forEach(function(d,f){g[f]=c(b,d);a[f]&&(g[f].x=a[f].x,g[f].index=f)}),b.setData(g,!1))});return a},processData:function(a){var b=this.xData,d=this.yData,g=b.length;var f=0;var e=this.xAxis,h=this.options;var l=h.cropThreshold;var p=this.getExtremesFromAll||h.getExtremesFromAll,m=this.isCartesian;h=e&&e.val2lin;var k=e&&e.isLog,r=this.requireSorting;
if(m&&!this.isDirty&&!e.isDirty&&!this.yAxis.isDirty&&!a)return!1;if(e){a=e.getExtremes();var q=a.min;var y=a.max}if(m&&this.sorted&&!p&&(!l||g>l||this.forceCrop))if(b[g-1]<q||b[0]>y)b=[],d=[];else if(this.yData&&(b[0]<q||b[g-1]>y)){f=this.cropData(this.xData,this.yData,q,y);b=f.xData;d=f.yData;f=f.start;var u=!0}for(l=b.length||1;--l;)if(g=k?h(b[l])-h(b[l-1]):b[l]-b[l-1],0<g&&("undefined"===typeof w||g<w))var w=g;else 0>g&&r&&(c.error(15,!1,this.chart),r=!1);this.cropped=u;this.cropStart=f;this.processedXData=
b;this.processedYData=d;this.closestPointRange=this.basePointRange=w},cropData:function(a,b,d,c,f){var g=a.length,e=0,h=g,t;f=D(f,this.cropShoulder);for(t=0;t<g;t++)if(a[t]>=d){e=Math.max(0,t-f);break}for(d=t;d<g;d++)if(a[d]>c){h=d+f;break}return{xData:a.slice(e,h),yData:b.slice(e,h),start:e,end:h}},generatePoints:function(){var a=this.options,b=a.data,d=this.data,c,f=this.processedXData,e=this.processedYData,l=this.pointClass,p=f.length,m=this.cropStart||0,k=this.hasGroupedData;a=a.keys;var r=[],
q;d||k||(d=[],d.length=b.length,d=this.data=d);a&&k&&(this.options.keys=!1);for(q=0;q<p;q++){var y=m+q;if(k){var u=(new l).init(this,[f[q]].concat(A(e[q])));u.dataGroup=this.groupMap[q];u.dataGroup.options&&(u.options=u.dataGroup.options,B(u,u.dataGroup.options),delete u.dataLabels)}else(u=d[y])||"undefined"===typeof b[y]||(d[y]=u=(new l).init(this,b[y],f[q]));u&&(u.index=y,r[q]=u)}this.options.keys=a;if(d&&(p!==(c=d.length)||k))for(q=0;q<c;q++)q!==m||k||(q+=p),d[q]&&(d[q].destroyElements(),d[q].plotX=
void 0);this.data=d;this.points=r;h(this,"afterGeneratePoints")},getXExtremes:function(a){return{min:G(a),max:I(a)}},getExtremes:function(a){var b=this.xAxis,d=this.yAxis,c=this.processedXData||this.xData,g=[],f=0,e=0;var l=0;var p=this.requireSorting?this.cropShoulder:0,m=d?d.positiveValuesOnly:!1,k;a=a||this.stackedYData||this.processedYData||[];d=a.length;b&&(l=b.getExtremes(),e=l.min,l=l.max);for(k=0;k<d;k++){var r=c[k];var q=a[k];var y=(w(q)||u(q))&&(q.length||0<q||!m);r=this.getExtremesFromAll||
this.options.getExtremesFromAll||this.cropped||!b||(c[k+p]||r)>=e&&(c[k-p]||r)<=l;if(y&&r)if(y=q.length)for(;y--;)w(q[y])&&(g[f++]=q[y]);else g[f++]=q}this.dataMin=G(g);this.dataMax=I(g);h(this,"afterGetExtremes")},getFirstValidPoint:function(a){for(var b=null,d=a.length,c=0;null===b&&c<d;)b=a[c],c++;return b},translate:function(){this.processedXData||this.processData();this.generatePoints();var a=this.options,b=a.stacking,d=this.xAxis,c=d.categories,f=this.enabledDataSorting,e=this.yAxis,l=this.points,
p=l.length,k=!!this.modifyValue,m,r=this.pointPlacementToXValue(),y=w(r),A=a.threshold,B=a.startFromThreshold?A:0,C,G=this.zoneAxis||"y",I=Number.MAX_VALUE;for(m=0;m<p;m++){var F=l[m],J=F.x;var W=F.y;var M=F.low,Z=b&&e.stacks[(this.negStacks&&W<(B?0:A)?"-":"")+this.stackKey];e.positiveValuesOnly&&null!==W&&0>=W&&(F.isNull=!0);F.plotX=C=v(H(d.translate(J,0,0,0,1,r,"flags"===this.type),-1E5,1E5));if(b&&this.visible&&Z&&Z[J]){var S=this.getStackIndicator(S,J,this.index);if(!F.isNull){var Y=Z[J];var ba=
Y.points[S.key]}}u(ba)&&(M=ba[0],W=ba[1],M===B&&S.key===Z[J].base&&(M=D(w(A)&&A,e.min)),e.positiveValuesOnly&&0>=M&&(M=null),F.total=F.stackTotal=Y.total,F.percentage=Y.total&&F.y/Y.total*100,F.stackY=W,this.irregularWidths||Y.setOffset(this.pointXOffset||0,this.barW||0));F.yBottom=q(M)?H(e.translate(M,0,1,0,1),-1E5,1E5):null;k&&(W=this.modifyValue(W,F));F.plotY=W="number"===typeof W&&Infinity!==W?H(e.translate(W,0,1,0,1),-1E5,1E5):void 0;F.isInside="undefined"!==typeof W&&0<=W&&W<=e.len&&0<=C&&C<=
d.len;F.clientX=y?v(d.translate(J,0,0,0,1,r)):C;F.negative=F[G]<(a[G+"Threshold"]||A||0);F.category=c&&"undefined"!==typeof c[F.x]?c[F.x]:F.x;if(!F.isNull&&!1!==F.visible){"undefined"!==typeof ca&&(I=Math.min(I,Math.abs(C-ca)));var ca=C}F.zone=this.zones.length&&F.getZone();!F.graphic&&this.group&&f&&(F.isNew=!0)}this.closestPointRangePx=I;h(this,"afterTranslate")},getValidPoints:function(a,b,d){var c=this.chart;return(a||this.points||[]).filter(function(a){return b&&!c.isInsidePlot(a.plotX,a.plotY,
c.inverted)?!1:!1!==a.visible&&(d||!a.isNull)})},getClipBox:function(a,b){var d=this.options,c=this.chart,g=c.inverted,f=this.xAxis,e=f&&this.yAxis;a&&!1===d.clip&&e?a=g?{y:-c.chartWidth+e.len+e.pos,height:c.chartWidth,width:c.chartHeight,x:-c.chartHeight+f.len+f.pos}:{y:-e.pos,height:c.chartHeight,width:c.chartWidth,x:-f.pos}:(a=this.clipBox||c.clipBox,b&&(a.width=c.plotSizeX,a.x=0));return b?{width:a.width,x:a.x}:a},setClip:function(a){var b=this.chart,d=this.options,c=b.renderer,g=b.inverted,f=
this.clipBox,e=this.getClipBox(a),h=this.sharedClipKey||["_sharedClip",a&&a.duration,a&&a.easing,e.height,d.xAxis,d.yAxis].join(),l=b[h],p=b[h+"m"];l||(a&&(e.width=0,g&&(e.x=b.plotSizeX+(!1!==d.clip?0:b.plotTop)),b[h+"m"]=p=c.clipRect(g?b.plotSizeX+99:-99,g?-b.plotLeft:-b.plotTop,99,g?b.chartWidth:b.chartHeight)),b[h]=l=c.clipRect(e),l.count={length:0});a&&!l.count[this.index]&&(l.count[this.index]=!0,l.count.length+=1);if(!1!==d.clip||a)this.group.clip(a||f?l:b.clipRect),this.markerGroup.clip(p),
this.sharedClipKey=h;a||(l.count[this.index]&&(delete l.count[this.index],--l.count.length),0===l.count.length&&h&&b[h]&&(f||(b[h]=b[h].destroy()),b[h+"m"]&&(b[h+"m"]=b[h+"m"].destroy())))},animate:function(a){var b=this.chart,d=F(this.options.animation);if(a)this.setClip(d);else{var c=this.sharedClipKey;a=b[c];var g=this.getClipBox(d,!0);a&&a.animate(g,d);b[c+"m"]&&b[c+"m"].animate({width:g.width+99,x:g.x-(b.inverted?0:99)},d);this.animate=null}},afterAnimate:function(){this.setClip();h(this,"afterAnimate");
this.finishedAnimating=!0},drawPoints:function(){var a=this.points,b=this.chart,d,c,f=this.options.marker,e=this[this.specialGroup]||this.markerGroup,h=this.xAxis,l=D(f.enabled,!h||h.isRadial?!0:null,this.closestPointRangePx>=f.enabledThreshold*f.radius);if(!1!==f.enabled||this._hasPointMarkers)for(d=0;d<a.length;d++){var p=a[d];var m=(c=p.graphic)?"animate":"attr";var k=p.marker||{};var r=!!p.marker;if((l&&"undefined"===typeof k.enabled||k.enabled)&&!p.isNull&&!1!==p.visible){var q=D(k.symbol,this.symbol);
var y=this.markerAttribs(p,p.selected&&"select");this.enabledDataSorting&&(p.startXPos=h.reversed?-y.width:h.width);var u=!1!==p.isInside;c?c[u?"show":"hide"](u).animate(y):u&&(0<y.width||p.hasImage)&&(p.graphic=c=b.renderer.symbol(q,y.x,y.y,y.width,y.height,r?k:f).add(e),this.enabledDataSorting&&b.hasRendered&&(c.attr({x:p.startXPos}),m="animate"));c&&"animate"===m&&c[u?"show":"hide"](u).animate(y);if(c&&!b.styledMode)c[m](this.pointAttribs(p,p.selected&&"select"));c&&c.addClass(p.getClassName(),
!0)}else c&&(p.graphic=c.destroy())}},markerAttribs:function(a,b){var d=this.options.marker,c=a.marker||{},g=c.symbol||d.symbol,f=D(c.radius,d.radius);b&&(d=d.states[b],b=c.states&&c.states[b],f=D(b&&b.radius,d&&d.radius,f+(d&&d.radiusPlus||0)));a.hasImage=g&&0===g.indexOf("url");a.hasImage&&(f=0);a={x:Math.floor(a.plotX)-f,y:a.plotY-f};f&&(a.width=a.height=2*f);return a},pointAttribs:function(a,b){var d=this.options.marker,c=a&&a.options,g=c&&c.marker||{},f=this.color,e=c&&c.color,h=a&&a.color;c=
D(g.lineWidth,d.lineWidth);var l=a&&a.zone&&a.zone.color;a=1;f=e||l||h||f;e=g.fillColor||d.fillColor||f;f=g.lineColor||d.lineColor||f;b=b||"normal";d=d.states[b];b=g.states&&g.states[b]||{};c=D(b.lineWidth,d.lineWidth,c+D(b.lineWidthPlus,d.lineWidthPlus,0));e=b.fillColor||d.fillColor||e;f=b.lineColor||d.lineColor||f;a=D(b.opacity,d.opacity,a);return{stroke:f,"stroke-width":c,fill:e,opacity:a}},destroy:function(a){var b=this,d=b.chart,g=/AppleWebKit\/533/.test(p.navigator.userAgent),f,e,l=b.data||
[],k,m;h(b,"destroy");this.removeEvents(a);(b.axisTypes||[]).forEach(function(a){(m=b[a])&&m.series&&(C(m.series,b),m.isDirty=m.forceRedraw=!0)});b.legendItem&&b.chart.legend.destroyItem(b);for(e=l.length;e--;)(k=l[e])&&k.destroy&&k.destroy();b.points=null;c.clearTimeout(b.animationTimeout);r(b,function(a,b){a instanceof y&&!a.survive&&(f=g&&"group"===b?"hide":"destroy",a[f]())});d.hoverSeries===b&&(d.hoverSeries=null);C(d.series,b);d.orderSeries();r(b,function(d,c){a&&"hcEvents"===c||delete b[c]})},
getGraphPath:function(a,b,d){var c=this,f=c.options,g=f.step,e,h=[],l=[],p;a=a||c.points;(e=a.reversed)&&a.reverse();(g={right:1,center:2}[g]||g&&3)&&e&&(g=4-g);a=this.getValidPoints(a,!1,!(f.connectNulls&&!b&&!d));a.forEach(function(e,n){var t=e.plotX,m=e.plotY,k=a[n-1];(e.leftCliff||k&&k.rightCliff)&&!d&&(p=!0);e.isNull&&!q(b)&&0<n?p=!f.connectNulls:e.isNull&&!b?p=!0:(0===n||p?n=["M",e.plotX,e.plotY]:c.getPointSpline?n=c.getPointSpline(a,e,n):g?(n=1===g?["L",k.plotX,m]:2===g?["L",(k.plotX+t)/2,
k.plotY,"L",(k.plotX+t)/2,m]:["L",t,k.plotY],n.push("L",t,m)):n=["L",t,m],l.push(e.x),g&&(l.push(e.x),2===g&&l.push(e.x)),h.push.apply(h,n),p=!1)});h.xMap=l;return c.graphPath=h},drawGraph:function(){var a=this,b=this.options,d=(this.gappedPath||this.getGraphPath).call(this),c=this.chart.styledMode,f=[["graph","highcharts-graph"]];c||f[0].push(b.lineColor||this.color||"#cccccc",b.dashStyle);f=a.getZonesGraphs(f);f.forEach(function(f,g){var e=f[0],h=a[e],l=h?"animate":"attr";h?(h.endX=a.preventGraphAnimation?
null:d.xMap,h.animate({d:d})):d.length&&(a[e]=h=a.chart.renderer.path(d).addClass(f[1]).attr({zIndex:1}).add(a.group));h&&!c&&(e={stroke:f[2],"stroke-width":b.lineWidth,fill:a.fillGraph&&a.color||"none"},f[3]?e.dashstyle=f[3]:"square"!==b.linecap&&(e["stroke-linecap"]=e["stroke-linejoin"]="round"),h[l](e).shadow(2>g&&b.shadow));h&&(h.startX=d.xMap,h.isArea=d.isArea)})},getZonesGraphs:function(a){this.zones.forEach(function(b,d){d=["zone-graph-"+d,"highcharts-graph highcharts-zone-graph-"+d+" "+(b.className||
"")];this.chart.styledMode||d.push(b.color||this.color,b.dashStyle||this.options.dashStyle);a.push(d)},this);return a},applyZones:function(){var a=this,b=this.chart,d=b.renderer,c=this.zones,f,e,h=this.clips||[],l,p=this.graph,k=this.area,m=Math.max(b.chartWidth,b.chartHeight),r=this[(this.zoneAxis||"y")+"Axis"],q=b.inverted,y,u,w,v=!1;if(c.length&&(p||k)&&r&&"undefined"!==typeof r.min){var A=r.reversed;var C=r.horiz;p&&!this.showLine&&p.hide();k&&k.hide();var B=r.getExtremes();c.forEach(function(c,
g){f=A?C?b.plotWidth:0:C?0:r.toPixels(B.min)||0;f=H(D(e,f),0,m);e=H(Math.round(r.toPixels(D(c.value,B.max),!0)||0),0,m);v&&(f=e=r.toPixels(B.max));y=Math.abs(f-e);u=Math.min(f,e);w=Math.max(f,e);r.isXAxis?(l={x:q?w:u,y:0,width:y,height:m},C||(l.x=b.plotHeight-l.x)):(l={x:0,y:q?w:u,width:m,height:y},C&&(l.y=b.plotWidth-l.y));q&&d.isVML&&(l=r.isXAxis?{x:0,y:A?u:w,height:l.width,width:b.chartWidth}:{x:l.y-b.plotLeft-b.spacingBox.x,y:0,width:l.height,height:b.chartHeight});h[g]?h[g].animate(l):h[g]=d.clipRect(l);
p&&a["zone-graph-"+g].clip(h[g]);k&&a["zone-area-"+g].clip(h[g]);v=c.value>B.max;a.resetZones&&0===e&&(e=void 0)});this.clips=h}else a.visible&&(p&&p.show(!0),k&&k.show(!0))},invertGroups:function(a){function d(){["group","markerGroup"].forEach(function(b){c[b]&&(f.renderer.isVML&&c[b].attr({width:c.yAxis.len,height:c.xAxis.len}),c[b].width=c.yAxis.len,c[b].height=c.xAxis.len,c[b].invert(c.isRadialSeries?!1:a))})}var c=this,f=c.chart;c.xAxis&&(c.eventsToUnbind.push(b(f,"resize",d)),d(),c.invertGroups=
d)},plotGroup:function(a,b,d,c,f){var g=this[a],e=!g;e&&(this[a]=g=this.chart.renderer.g().attr({zIndex:c||.1}).add(f));g.addClass("highcharts-"+b+" highcharts-series-"+this.index+" highcharts-"+this.type+"-series "+(q(this.colorIndex)?"highcharts-color-"+this.colorIndex+" ":"")+(this.options.className||"")+(g.hasClass("highcharts-tracker")?" highcharts-tracker":""),!0);g.attr({visibility:d})[e?"attr":"animate"](this.getPlotBox());return g},getPlotBox:function(){var a=this.chart,b=this.xAxis,d=this.yAxis;
a.inverted&&(b=d,d=this.xAxis);return{translateX:b?b.left:a.plotLeft,translateY:d?d.top:a.plotTop,scaleX:1,scaleY:1}},removeEvents:function(a){a?this.eventsToUnbind.length&&(this.eventsToUnbind.forEach(function(a){a()}),this.eventsToUnbind.length=0):l(this)},render:function(){var a=this,b=a.chart,d=a.options,c=!!a.animate&&b.renderer.isSVG&&F(d.animation).duration,e=a.visible?"inherit":"hidden",l=d.zIndex,p=a.hasRendered,k=b.seriesGroup,m=b.inverted;h(this,"render");var r=a.plotGroup("group","series",
e,l,k);a.markerGroup=a.plotGroup("markerGroup","markers",e,l,k);c&&a.animate(!0);r.inverted=a.isCartesian||a.invertable?m:!1;a.drawGraph&&(a.drawGraph(),a.applyZones());a.visible&&a.drawPoints();a.drawDataLabels&&a.drawDataLabels();a.redrawPoints&&a.redrawPoints();a.drawTracker&&!1!==a.options.enableMouseTracking&&a.drawTracker();a.invertGroups(m);!1===d.clip||a.sharedClipKey||p||r.clip(b.clipRect);c&&a.animate();p||(a.animationTimeout=f(function(){a.afterAnimate()},c||0));a.isDirty=!1;a.hasRendered=
!0;h(a,"afterRender")},redraw:function(){var a=this.chart,b=this.isDirty||this.isDirtyData,d=this.group,c=this.xAxis,f=this.yAxis;d&&(a.inverted&&d.attr({width:a.plotWidth,height:a.plotHeight}),d.animate({translateX:D(c&&c.left,a.plotLeft),translateY:D(f&&f.top,a.plotTop)}));this.translate();this.render();b&&delete this.kdTree},kdAxisArray:["clientX","plotY"],searchPoint:function(a,b){var d=this.xAxis,c=this.yAxis,f=this.chart.inverted;return this.searchKDTree({clientX:f?d.len-a.chartY+d.pos:a.chartX-
d.pos,plotY:f?c.len-a.chartX+c.pos:a.chartY-c.pos},b,a)},buildKDTree:function(a){function b(a,c,f){var g;if(g=a&&a.length){var e=d.kdAxisArray[c%f];a.sort(function(a,b){return a[e]-b[e]});g=Math.floor(g/2);return{point:a[g],left:b(a.slice(0,g),c+1,f),right:b(a.slice(g+1),c+1,f)}}}this.buildingKdTree=!0;var d=this,c=-1<d.options.findNearestPointBy.indexOf("y")?2:1;delete d.kdTree;f(function(){d.kdTree=b(d.getValidPoints(null,!d.directTouch),c,c);d.buildingKdTree=!1},d.options.kdNow||a&&"touchstart"===
a.type?0:1)},searchKDTree:function(a,b,d){function c(a,b,d,l){var p=b.point,n=f.kdAxisArray[d%l],t=p;var k=q(a[g])&&q(p[g])?Math.pow(a[g]-p[g],2):null;var m=q(a[e])&&q(p[e])?Math.pow(a[e]-p[e],2):null;m=(k||0)+(m||0);p.dist=q(m)?Math.sqrt(m):Number.MAX_VALUE;p.distX=q(k)?Math.sqrt(k):Number.MAX_VALUE;n=a[n]-p[n];m=0>n?"left":"right";k=0>n?"right":"left";b[m]&&(m=c(a,b[m],d+1,l),t=m[h]<t[h]?m:p);b[k]&&Math.sqrt(n*n)<t[h]&&(a=c(a,b[k],d+1,l),t=a[h]<t[h]?a:t);return t}var f=this,g=this.kdAxisArray[0],
e=this.kdAxisArray[1],h=b?"distX":"dist";b=-1<f.options.findNearestPointBy.indexOf("y")?2:1;this.kdTree||this.buildingKdTree||this.buildKDTree(d);if(this.kdTree)return c(a,this.kdTree,b,b)},pointPlacementToXValue:function(){var a=this.xAxis,b=this.options.pointPlacement;"between"===b&&(b=a.reversed?-.5:.5);w(b)&&(b*=D(this.options.pointRange||a.pointRange));return b}});""});M(J,"parts/Stacking.js",[J["parts/Globals.js"],J["parts/Utilities.js"]],function(c,e){var F=e.correctFloat,I=e.defined,G=e.destroyObjectProperties,
H=e.objectEach,v=e.pick;e=c.Axis;var q=c.Chart,C=c.format,B=c.Series;c.StackItem=function(c,e,m,r,q){var u=c.chart.inverted;this.axis=c;this.isNegative=m;this.options=e=e||{};this.x=r;this.total=null;this.points={};this.stack=q;this.rightCliff=this.leftCliff=0;this.alignOptions={align:e.align||(u?m?"left":"right":"center"),verticalAlign:e.verticalAlign||(u?"middle":m?"bottom":"top"),y:e.y,x:e.x};this.textAlign=e.textAlign||(u?m?"right":"left":"center")};c.StackItem.prototype={destroy:function(){G(this,
this.axis)},render:function(c){var e=this.axis.chart,m=this.options,r=m.format;r=r?C(r,this,e):m.formatter.call(this);this.label?this.label.attr({text:r,visibility:"hidden"}):(this.label=e.renderer.label(r,null,null,m.shape,null,null,m.useHTML,!1,"stack-labels"),r={text:r,align:this.textAlign,rotation:m.rotation,padding:v(m.padding,0),visibility:"hidden"},this.label.attr(r),e.styledMode||this.label.css(m.style),this.label.added||this.label.add(c));this.label.labelrank=e.plotHeight},setOffset:function(c,
e,m,r,q){var u=this.axis,f=u.chart;r=u.translate(u.usePercentage?100:r?r:this.total,0,0,0,1);m=u.translate(m?m:0);m=I(r)&&Math.abs(r-m);c=v(q,f.xAxis[0].translate(this.x))+c;u=I(r)&&this.getStackBox(f,this,c,r,e,m,u);e=this.label;c=this.isNegative;q="justify"===v(this.options.overflow,"justify");if(e&&u){m=e.getBBox();var b=f.inverted?c?m.width:0:m.width/2,a=f.inverted?m.height/2:c?-4:m.height+4;this.alignOptions.x=v(this.options.x,0);e.align(this.alignOptions,null,u);r=e.alignAttr;e.show();r.y-=
a;q&&(r.x-=b,B.prototype.justifyDataLabel.call(this.axis,e,this.alignOptions,r,m,u),r.x+=b);r.x=e.alignAttr.x;e.attr({x:r.x,y:r.y});v(!q&&this.options.crop,!0)&&((f=f.isInsidePlot(e.x+(f.inverted?0:-m.width/2),e.y)&&f.isInsidePlot(e.x+(f.inverted?c?-m.width:m.width:m.width/2),e.y+m.height))||e.hide())}},getStackBox:function(c,e,m,r,q,v,f){var b=e.axis.reversed,a=c.inverted;c=f.height+f.pos-(a?c.plotLeft:c.plotTop);e=e.isNegative&&!b||!e.isNegative&&b;return{x:a?e?r:r-v:m,y:a?c-m-q:e?c-r-v:c-r,width:a?
v:q,height:a?q:v}}};q.prototype.getStacks=function(){var c=this,e=c.inverted;c.yAxis.forEach(function(c){c.stacks&&c.hasVisibleSeries&&(c.oldStacks=c.stacks)});c.series.forEach(function(m){var r=m.xAxis&&m.xAxis.options||{};!m.options.stacking||!0!==m.visible&&!1!==c.options.chart.ignoreHiddenSeries||(m.stackKey=[m.type,v(m.options.stack,""),e?r.top:r.left,e?r.height:r.width].join())})};e.prototype.buildStacks=function(){var e=this.series,q=v(this.options.reversedStacks,!0),m=e.length,r;if(!this.isXAxis){this.usePercentage=
!1;for(r=m;r--;){var D=e[q?r:m-r-1];D.setStackedPoints()}for(r=0;r<m;r++)e[r].modifyStacks();c.fireEvent(this,"afterBuildStacks")}};e.prototype.renderStackTotals=function(){var c=this.chart,e=c.renderer,m=this.stacks,r=this.stackTotalGroup;r||(this.stackTotalGroup=r=e.g("stack-labels").attr({visibility:"visible",zIndex:6}).add());r.translate(c.plotLeft,c.plotTop);H(m,function(c){H(c,function(c){c.render(r)})})};e.prototype.resetStacks=function(){var c=this,e=c.stacks;c.isXAxis||H(e,function(e){H(e,
function(m,q){m.touched<c.stacksTouched?(m.destroy(),delete e[q]):(m.total=null,m.cumulative=null)})})};e.prototype.cleanStacks=function(){if(!this.isXAxis){if(this.oldStacks)var c=this.stacks=this.oldStacks;H(c,function(c){H(c,function(c){c.cumulative=c.total})})}};B.prototype.setStackedPoints=function(){if(this.options.stacking&&(!0===this.visible||!1===this.chart.options.chart.ignoreHiddenSeries)){var e=this.processedXData,q=this.processedYData,m=[],r=q.length,D=this.options,A=D.threshold,f=v(D.startFromThreshold&&
A,0),b=D.stack;D=D.stacking;var a=this.stackKey,d="-"+a,h=this.negStacks,k=this.yAxis,l=k.stacks,y=k.oldStacks,p,g;k.stacksTouched+=1;for(g=0;g<r;g++){var t=e[g];var x=q[g];var L=this.getStackIndicator(L,t,this.index);var E=L.key;var n=(p=h&&x<(f?0:A))?d:a;l[n]||(l[n]={});l[n][t]||(y[n]&&y[n][t]?(l[n][t]=y[n][t],l[n][t].total=null):l[n][t]=new c.StackItem(k,k.options.stackLabels,p,t,b));n=l[n][t];null!==x?(n.points[E]=n.points[this.index]=[v(n.cumulative,f)],I(n.cumulative)||(n.base=E),n.touched=
k.stacksTouched,0<L.index&&!1===this.singleStacks&&(n.points[E][0]=n.points[this.index+","+t+",0"][0])):n.points[E]=n.points[this.index]=null;"percent"===D?(p=p?a:d,h&&l[p]&&l[p][t]?(p=l[p][t],n.total=p.total=Math.max(p.total,n.total)+Math.abs(x)||0):n.total=F(n.total+(Math.abs(x)||0))):n.total=F(n.total+(x||0));n.cumulative=v(n.cumulative,f)+(x||0);null!==x&&(n.points[E].push(n.cumulative),m[g]=n.cumulative)}"percent"===D&&(k.usePercentage=!0);this.stackedYData=m;k.oldStacks={}}};B.prototype.modifyStacks=
function(){var c=this,e=c.stackKey,m=c.yAxis.stacks,r=c.processedXData,q,v=c.options.stacking;c[v+"Stacker"]&&[e,"-"+e].forEach(function(f){for(var b=r.length,a,d;b--;)if(a=r[b],q=c.getStackIndicator(q,a,c.index,f),d=(a=m[f]&&m[f][a])&&a.points[q.key])c[v+"Stacker"](d,a,b)})};B.prototype.percentStacker=function(c,e,m){e=e.total?100/e.total:0;c[0]=F(c[0]*e);c[1]=F(c[1]*e);this.stackedYData[m]=c[1]};B.prototype.getStackIndicator=function(c,e,m,r){!I(c)||c.x!==e||r&&c.key!==r?c={x:e,index:0,key:r}:c.index++;
c.key=[m,e,c.index].join();return c}});M(J,"parts/Dynamics.js",[J["parts/Globals.js"],J["parts/Utilities.js"]],function(c,e){var F=e.defined,I=e.erase,G=e.extend,H=e.isArray,v=e.isNumber,q=e.isObject,C=e.isString,B=e.objectEach,u=e.pick,w=e.relativeLength,m=e.setAnimation,r=e.splat,D=c.addEvent,A=c.animate,f=c.Axis;e=c.Chart;var b=c.createElement,a=c.css,d=c.fireEvent,h=c.merge,k=c.Point,l=c.Series,y=c.seriesTypes;c.cleanRecursively=function(a,b){var d={};B(a,function(f,g){if(q(a[g],!0)&&!a.nodeType&&
b[g])f=c.cleanRecursively(a[g],b[g]),Object.keys(f).length&&(d[g]=f);else if(q(a[g])||a[g]!==b[g])d[g]=a[g]});return d};G(e.prototype,{addSeries:function(a,b,c){var f,g=this;a&&(b=u(b,!0),d(g,"addSeries",{options:a},function(){f=g.initSeries(a);g.isDirtyLegend=!0;g.linkSeries();f.enabledDataSorting&&f.setData(a.data,!1);d(g,"afterAddSeries",{series:f});b&&g.redraw(c)}));return f},addAxis:function(a,b,d,c){return this.createAxis(b?"xAxis":"yAxis",{axis:a,redraw:d,animation:c})},addColorAxis:function(a,
b,d){return this.createAxis("colorAxis",{axis:a,redraw:b,animation:d})},createAxis:function(a,b){var d=this.options,g="colorAxis"===a,e=b.redraw,l=b.animation;b=h(b.axis,{index:this[a].length,isX:"xAxis"===a});var p=g?new c.ColorAxis(this,b):new f(this,b);d[a]=r(d[a]||{});d[a].push(b);g&&(this.isDirtyLegend=!0,this.axes.forEach(function(a){a.series=[]}),this.series.forEach(function(a){a.bindAxes();a.isDirtyData=!0}));u(e,!0)&&this.redraw(l);return p},showLoading:function(d){var c=this,f=c.options,
e=c.loadingDiv,h=f.loading,l=function(){e&&a(e,{left:c.plotLeft+"px",top:c.plotTop+"px",width:c.plotWidth+"px",height:c.plotHeight+"px"})};e||(c.loadingDiv=e=b("div",{className:"highcharts-loading highcharts-loading-hidden"},null,c.container),c.loadingSpan=b("span",{className:"highcharts-loading-inner"},null,e),D(c,"redraw",l));e.className="highcharts-loading";c.loadingSpan.innerHTML=u(d,f.lang.loading,"");c.styledMode||(a(e,G(h.style,{zIndex:10})),a(c.loadingSpan,h.labelStyle),c.loadingShown||(a(e,
{opacity:0,display:""}),A(e,{opacity:h.style.opacity||.5},{duration:h.showDuration||0})));c.loadingShown=!0;l()},hideLoading:function(){var b=this.options,d=this.loadingDiv;d&&(d.className="highcharts-loading highcharts-loading-hidden",this.styledMode||A(d,{opacity:0},{duration:b.loading.hideDuration||100,complete:function(){a(d,{display:"none"})}}));this.loadingShown=!1},propsRequireDirtyBox:"backgroundColor borderColor borderWidth borderRadius plotBackgroundColor plotBackgroundImage plotBorderColor plotBorderWidth plotShadow shadow".split(" "),
propsRequireReflow:"margin marginTop marginRight marginBottom marginLeft spacing spacingTop spacingRight spacingBottom spacingLeft".split(" "),propsRequireUpdateSeries:"chart.inverted chart.polar chart.ignoreHiddenSeries chart.type colors plotOptions time tooltip".split(" "),collectionsWithUpdate:["xAxis","yAxis","zAxis","series"],update:function(a,b,f,e){var g=this,l={credits:"addCredits",title:"setTitle",subtitle:"setSubtitle",caption:"setCaption"},p,k,m,t=a.isResponsiveOptions,q=[];d(g,"update",
{options:a});t||g.setResponsive(!1,!0);a=c.cleanRecursively(a,g.options);h(!0,g.userOptions,a);if(p=a.chart){h(!0,g.options.chart,p);"className"in p&&g.setClassName(p.className);"reflow"in p&&g.setReflow(p.reflow);if("inverted"in p||"polar"in p||"type"in p){g.propFromSeries();var x=!0}"alignTicks"in p&&(x=!0);B(p,function(a,b){-1!==g.propsRequireUpdateSeries.indexOf("chart."+b)&&(k=!0);-1!==g.propsRequireDirtyBox.indexOf(b)&&(g.isDirtyBox=!0);t||-1===g.propsRequireReflow.indexOf(b)||(m=!0)});!g.styledMode&&
"style"in p&&g.renderer.setStyle(p.style)}!g.styledMode&&a.colors&&(this.options.colors=a.colors);a.plotOptions&&h(!0,this.options.plotOptions,a.plotOptions);a.time&&this.time===c.time&&(this.time=new c.Time(a.time));B(a,function(a,b){if(g[b]&&"function"===typeof g[b].update)g[b].update(a,!1);else if("function"===typeof g[l[b]])g[l[b]](a);"chart"!==b&&-1!==g.propsRequireUpdateSeries.indexOf(b)&&(k=!0)});this.collectionsWithUpdate.forEach(function(b){if(a[b]){if("series"===b){var d=[];g[b].forEach(function(a,
b){a.options.isInternal||d.push(u(a.options.index,b))})}r(a[b]).forEach(function(a,c){(c=F(a.id)&&g.get(a.id)||g[b][d?d[c]:c])&&c.coll===b&&(c.update(a,!1),f&&(c.touched=!0));!c&&f&&g.collectionsWithInit[b]&&(g.collectionsWithInit[b][0].apply(g,[a].concat(g.collectionsWithInit[b][1]||[]).concat([!1])).touched=!0)});f&&g[b].forEach(function(a){a.touched||a.options.isInternal?delete a.touched:q.push(a)})}});q.forEach(function(a){a.remove&&a.remove(!1)});x&&g.axes.forEach(function(a){a.update({},!1)});
k&&g.getSeriesOrderByLinks().forEach(function(a){a.chart&&a.update({},!1)},this);a.loading&&h(!0,g.options.loading,a.loading);x=p&&p.width;p=p&&p.height;C(p)&&(p=w(p,x||g.chartWidth));m||v(x)&&x!==g.chartWidth||v(p)&&p!==g.chartHeight?g.setSize(x,p,e):u(b,!0)&&g.redraw(e);d(g,"afterUpdate",{options:a,redraw:b,animation:e})},setSubtitle:function(a,b){this.applyDescription("subtitle",a);this.layOutTitles(b)},setCaption:function(a,b){this.applyDescription("caption",a);this.layOutTitles(b)}});e.prototype.collectionsWithInit=
{xAxis:[e.prototype.addAxis,[!0]],yAxis:[e.prototype.addAxis,[!1]],series:[e.prototype.addSeries]};G(k.prototype,{update:function(a,b,d,c){function f(){g.applyOptions(a);null===g.y&&h&&(g.graphic=h.destroy());q(a,!0)&&(h&&h.element&&a&&a.marker&&"undefined"!==typeof a.marker.symbol&&(g.graphic=h.destroy()),a&&a.dataLabels&&g.dataLabel&&(g.dataLabel=g.dataLabel.destroy()),g.connector&&(g.connector=g.connector.destroy()));l=g.index;e.updateParallelArrays(g,l);k.data[l]=q(k.data[l],!0)||q(a,!0)?g.options:
u(a,k.data[l]);e.isDirty=e.isDirtyData=!0;!e.fixedBox&&e.hasCartesianSeries&&(p.isDirtyBox=!0);"point"===k.legendType&&(p.isDirtyLegend=!0);b&&p.redraw(d)}var g=this,e=g.series,h=g.graphic,l,p=e.chart,k=e.options;b=u(b,!0);!1===c?f():g.firePointEvent("update",{options:a},f)},remove:function(a,b){this.series.removePoint(this.series.data.indexOf(this),a,b)}});G(l.prototype,{addPoint:function(a,b,c,f,e){var g=this.options,h=this.data,l=this.chart,p=this.xAxis;p=p&&p.hasNames&&p.names;var k=g.data,m=
this.xData,t;b=u(b,!0);var r={series:this};this.pointClass.prototype.applyOptions.apply(r,[a]);var q=r.x;var x=m.length;if(this.requireSorting&&q<m[x-1])for(t=!0;x&&m[x-1]>q;)x--;this.updateParallelArrays(r,"splice",x,0,0);this.updateParallelArrays(r,x);p&&r.name&&(p[q]=r.name);k.splice(x,0,a);t&&(this.data.splice(x,0,null),this.processData());"point"===g.legendType&&this.generatePoints();c&&(h[0]&&h[0].remove?h[0].remove(!1):(h.shift(),this.updateParallelArrays(r,"shift"),k.shift()));!1!==e&&d(this,
"addPoint",{point:r});this.isDirtyData=this.isDirty=!0;b&&l.redraw(f)},removePoint:function(a,b,d){var c=this,f=c.data,g=f[a],e=c.points,h=c.chart,l=function(){e&&e.length===f.length&&e.splice(a,1);f.splice(a,1);c.options.data.splice(a,1);c.updateParallelArrays(g||{series:c},"splice",a,1);g&&g.destroy();c.isDirty=!0;c.isDirtyData=!0;b&&h.redraw()};m(d,h);b=u(b,!0);g?g.firePointEvent("remove",null,l):l()},remove:function(a,b,c,f){function g(){e.destroy(f);e.remove=null;h.isDirtyLegend=h.isDirtyBox=
!0;h.linkSeries();u(a,!0)&&h.redraw(b)}var e=this,h=e.chart;!1!==c?d(e,"remove",null,g):g()},update:function(a,b){a=c.cleanRecursively(a,this.userOptions);d(this,"update",{options:a});var f=this,g=f.chart,e=f.userOptions,l=f.initialType||f.type,p=a.type||e.type||g.options.chart.type,k=!(this.hasDerivedData||a.dataGrouping||p&&p!==this.type||"undefined"!==typeof a.pointStart||a.pointInterval||a.pointIntervalUnit||a.keys),m=y[l].prototype,r,q=["group","markerGroup","dataLabelsGroup","transformGroup"],
v=["eventOptions","navigatorSeries","baseSeries"],w=f.finishedAnimating&&{animation:!1},A={};k&&(v.push("data","isDirtyData","points","processedXData","processedYData","xIncrement","_hasPointMarkers","_hasPointLabels","mapMap","mapData","minY","maxY","minX","maxX"),!1!==a.visible&&v.push("area","graph"),f.parallelArrays.forEach(function(a){v.push(a+"Data")}),a.data&&(a.dataSorting&&G(f.options.dataSorting,a.dataSorting),this.setData(a.data,!1)));a=h(e,w,{index:"undefined"===typeof e.index?f.index:
e.index,pointStart:u(e.pointStart,f.xData[0])},!k&&{data:f.options.data},a);k&&a.data&&(a.data=f.options.data);v=q.concat(v);v.forEach(function(a){v[a]=f[a];delete f[a]});f.remove(!1,null,!1,!0);for(r in m)f[r]=void 0;y[p||l]?G(f,y[p||l].prototype):c.error(17,!0,g,{missingModuleFor:p||l});v.forEach(function(a){f[a]=v[a]});f.init(g,a);if(k&&this.points){var D=f.options;!1===D.visible?(A.graphic=1,A.dataLabel=1):f._hasPointLabels||(p=D.marker,m=D.dataLabels,p&&(!1===p.enabled||"symbol"in p)&&(A.graphic=
1),m&&!1===m.enabled&&(A.dataLabel=1));this.points.forEach(function(a){a&&a.series&&(a.resolveColor(),Object.keys(A).length&&a.destroyElements(A),!1===D.showInLegend&&a.legendItem&&g.legend.destroyItem(a))},this)}a.zIndex!==e.zIndex&&q.forEach(function(b){f[b]&&f[b].attr({zIndex:a.zIndex})});f.initialType=l;g.linkSeries();d(this,"afterUpdate");u(b,!0)&&g.redraw(k?void 0:!1)},setName:function(a){this.name=this.options.name=this.userOptions.name=a;this.chart.isDirtyLegend=!0}});G(f.prototype,{update:function(a,
b){var d=this.chart,c=a&&a.events||{};a=h(this.userOptions,a);d.options[this.coll].indexOf&&(d.options[this.coll][d.options[this.coll].indexOf(this.userOptions)]=a);B(d.options[this.coll].events,function(a,b){"undefined"===typeof c[b]&&(c[b]=void 0)});this.destroy(!0);this.init(d,G(a,{events:c}));d.isDirtyBox=!0;u(b,!0)&&d.redraw()},remove:function(a){for(var b=this.chart,d=this.coll,c=this.series,f=c.length;f--;)c[f]&&c[f].remove(!1);I(b.axes,this);I(b[d],this);H(b.options[d])?b.options[d].splice(this.options.index,
1):delete b.options[d];b[d].forEach(function(a,b){a.options.index=a.userOptions.index=b});this.destroy();b.isDirtyBox=!0;u(a,!0)&&b.redraw()},setTitle:function(a,b){this.update({title:a},b)},setCategories:function(a,b){this.update({categories:a},b)}})});M(J,"parts/AreaSeries.js",[J["parts/Globals.js"],J["parts/Utilities.js"]],function(c,e){var F=e.objectEach,I=e.pick,G=c.color,H=c.Series;e=c.seriesType;e("area","line",{softThreshold:!1,threshold:0},{singleStacks:!1,getStackPoints:function(c){var e=
[],v=[],B=this.xAxis,u=this.yAxis,w=u.stacks[this.stackKey],m={},r=this.index,D=u.series,A=D.length,f=I(u.options.reversedStacks,!0)?1:-1,b;c=c||this.points;if(this.options.stacking){for(b=0;b<c.length;b++)c[b].leftNull=c[b].rightNull=void 0,m[c[b].x]=c[b];F(w,function(a,b){null!==a.total&&v.push(b)});v.sort(function(a,b){return a-b});var a=D.map(function(a){return a.visible});v.forEach(function(d,c){var h=0,l,q;if(m[d]&&!m[d].isNull)e.push(m[d]),[-1,1].forEach(function(e){var g=1===e?"rightNull":
"leftNull",h=0,p=w[v[c+e]];if(p)for(b=r;0<=b&&b<A;)l=p.points[b],l||(b===r?m[d][g]=!0:a[b]&&(q=w[d].points[b])&&(h-=q[1]-q[0])),b+=f;m[d][1===e?"rightCliff":"leftCliff"]=h});else{for(b=r;0<=b&&b<A;){if(l=w[d].points[b]){h=l[1];break}b+=f}h=u.translate(h,0,1,0,1);e.push({isNull:!0,plotX:B.translate(d,0,0,0,1),x:d,plotY:h,yBottom:h})}})}return e},getGraphPath:function(c){var e=H.prototype.getGraphPath,v=this.options,B=v.stacking,u=this.yAxis,w,m=[],r=[],D=this.index,A=u.stacks[this.stackKey],f=v.threshold,
b=Math.round(u.getThreshold(v.threshold));v=I(v.connectNulls,"percent"===B);var a=function(a,d,e){var g=c[a];a=B&&A[g.x].points[D];var l=g[e+"Null"]||0;e=g[e+"Cliff"]||0;g=!0;if(e||l){var p=(l?a[0]:a[1])+e;var k=a[0]+e;g=!!l}else!B&&c[d]&&c[d].isNull&&(p=k=f);"undefined"!==typeof p&&(r.push({plotX:h,plotY:null===p?b:u.getThreshold(p),isNull:g,isCliff:!0}),m.push({plotX:h,plotY:null===k?b:u.getThreshold(k),doCurve:!1}))};c=c||this.points;B&&(c=this.getStackPoints(c));for(w=0;w<c.length;w++){B||(c[w].leftCliff=
c[w].rightCliff=c[w].leftNull=c[w].rightNull=void 0);var d=c[w].isNull;var h=I(c[w].rectPlotX,c[w].plotX);var k=I(c[w].yBottom,b);if(!d||v)v||a(w,w-1,"left"),d&&!B&&v||(r.push(c[w]),m.push({x:w,plotX:h,plotY:k})),v||a(w,w+1,"right")}w=e.call(this,r,!0,!0);m.reversed=!0;d=e.call(this,m,!0,!0);d.length&&(d[0]="L");d=w.concat(d);e=e.call(this,r,!1,v);d.xMap=w.xMap;this.areaPath=d;return e},drawGraph:function(){this.areaPath=[];H.prototype.drawGraph.apply(this);var c=this,e=this.areaPath,C=this.options,
B=[["area","highcharts-area",this.color,C.fillColor]];this.zones.forEach(function(e,q){B.push(["zone-area-"+q,"highcharts-area highcharts-zone-area-"+q+" "+e.className,e.color||c.color,e.fillColor||C.fillColor])});B.forEach(function(q){var v=q[0],m=c[v],r=m?"animate":"attr",u={};m?(m.endX=c.preventGraphAnimation?null:e.xMap,m.animate({d:e})):(u.zIndex=0,m=c[v]=c.chart.renderer.path(e).addClass(q[1]).add(c.group),m.isArea=!0);c.chart.styledMode||(u.fill=I(q[3],G(q[2]).setOpacity(I(C.fillOpacity,.75)).get()));
m[r](u);m.startX=e.xMap;m.shiftUnit=C.step?2:1})},drawLegendSymbol:c.LegendSymbolMixin.drawRectangle});""});M(J,"parts/SplineSeries.js",[J["parts/Globals.js"],J["parts/Utilities.js"]],function(c,e){var F=e.pick;c=c.seriesType;c("spline","line",{},{getPointSpline:function(c,e,H){var v=e.plotX,q=e.plotY,C=c[H-1];H=c[H+1];if(C&&!C.isNull&&!1!==C.doCurve&&!e.isCliff&&H&&!H.isNull&&!1!==H.doCurve&&!e.isCliff){c=C.plotY;var B=H.plotX;H=H.plotY;var u=0;var w=(1.5*v+C.plotX)/2.5;var m=(1.5*q+c)/2.5;B=(1.5*
v+B)/2.5;var r=(1.5*q+H)/2.5;B!==w&&(u=(r-m)*(B-v)/(B-w)+q-r);m+=u;r+=u;m>c&&m>q?(m=Math.max(c,q),r=2*q-m):m<c&&m<q&&(m=Math.min(c,q),r=2*q-m);r>H&&r>q?(r=Math.max(H,q),m=2*q-r):r<H&&r<q&&(r=Math.min(H,q),m=2*q-r);e.rightContX=B;e.rightContY=r}e=["C",F(C.rightContX,C.plotX),F(C.rightContY,C.plotY),F(w,v),F(m,q),v,q];C.rightContX=C.rightContY=null;return e}});""});M(J,"parts/AreaSplineSeries.js",[J["parts/Globals.js"]],function(c){var e=c.seriesTypes.area.prototype,F=c.seriesType;F("areaspline","spline",
c.defaultPlotOptions.area,{getStackPoints:e.getStackPoints,getGraphPath:e.getGraphPath,drawGraph:e.drawGraph,drawLegendSymbol:c.LegendSymbolMixin.drawRectangle});""});M(J,"parts/ColumnSeries.js",[J["parts/Globals.js"],J["parts/Utilities.js"]],function(c,e){var F=e.animObject,I=e.clamp,G=e.defined,H=e.extend,v=e.isNumber,q=e.pick,C=c.color,B=c.merge,u=c.Series;e=c.seriesType;var w=c.svg;e("column","line",{borderRadius:0,crisp:!0,groupPadding:.2,marker:null,pointPadding:.1,minPointLength:0,cropThreshold:50,
pointRange:null,states:{hover:{halo:!1,brightness:.1},select:{color:"#cccccc",borderColor:"#000000"}},dataLabels:{align:null,verticalAlign:null,y:null},softThreshold:!1,startFromThreshold:!0,stickyTracking:!1,tooltip:{distance:6},threshold:0,borderColor:"#ffffff"},{cropShoulder:0,directTouch:!0,trackerGroups:["group","dataLabelsGroup"],negStacks:!0,init:function(){u.prototype.init.apply(this,arguments);var c=this,e=c.chart;e.hasRendered&&e.series.forEach(function(e){e.type===c.type&&(e.isDirty=!0)})},
getColumnMetrics:function(){var c=this,e=c.options,v=c.xAxis,u=c.yAxis,f=v.options.reversedStacks;f=v.reversed&&!f||!v.reversed&&f;var b,a={},d=0;!1===e.grouping?d=1:c.chart.series.forEach(function(f){var e=f.yAxis,g=f.options;if(f.type===c.type&&(f.visible||!c.chart.options.chart.ignoreHiddenSeries)&&u.len===e.len&&u.pos===e.pos){if(g.stacking){b=f.stackKey;"undefined"===typeof a[b]&&(a[b]=d++);var h=a[b]}else!1!==g.grouping&&(h=d++);f.columnIndex=h}});var h=Math.min(Math.abs(v.transA)*(v.ordinalSlope||
e.pointRange||v.closestPointRange||v.tickInterval||1),v.len),k=h*e.groupPadding,l=(h-2*k)/(d||1);e=Math.min(e.maxPointWidth||v.len,q(e.pointWidth,l*(1-2*e.pointPadding)));c.columnMetrics={width:e,offset:(l-e)/2+(k+((c.columnIndex||0)+(f?1:0))*l-h/2)*(f?-1:1)};return c.columnMetrics},crispCol:function(c,e,q,v){var f=this.chart,b=this.borderWidth,a=-(b%2?.5:0);b=b%2?.5:1;f.inverted&&f.renderer.isVML&&(b+=1);this.options.crisp&&(q=Math.round(c+q)+a,c=Math.round(c)+a,q-=c);v=Math.round(e+v)+b;a=.5>=Math.abs(e)&&
.5<v;e=Math.round(e)+b;v-=e;a&&v&&(--e,v+=1);return{x:c,y:e,width:q,height:v}},translate:function(){var c=this,e=c.chart,v=c.options,w=c.dense=2>c.closestPointRange*c.xAxis.transA;w=c.borderWidth=q(v.borderWidth,w?0:1);var f=c.yAxis,b=v.threshold,a=c.translatedThreshold=f.getThreshold(b),d=q(v.minPointLength,5),h=c.getColumnMetrics(),k=h.width,l=c.barW=Math.max(k,1+2*w),y=c.pointXOffset=h.offset,p=c.dataMin,g=c.dataMax;e.inverted&&(a-=.5);v.pointPadding&&(l=Math.ceil(l));u.prototype.translate.apply(c);
c.points.forEach(function(h){var m=q(h.yBottom,a),t=999+Math.abs(m),r=k;t=I(h.plotY,-t,f.len+t);var n=h.plotX+y,z=l,v=Math.min(t,m),u=Math.max(t,m)-v;if(d&&Math.abs(u)<d){u=d;var w=!f.reversed&&!h.negative||f.reversed&&h.negative;h.y===b&&c.dataMax<=b&&f.min<b&&p!==g&&(w=!w);v=Math.abs(v-a)>d?m-d:a-(w?d:0)}G(h.options.pointWidth)&&(r=z=Math.ceil(h.options.pointWidth),n-=Math.round((r-k)/2));h.barX=n;h.pointWidth=r;h.tooltipPos=e.inverted?[f.len+f.pos-e.plotLeft-t,c.xAxis.len-n-z/2,u]:[n+z/2,t+f.pos-
e.plotTop,u];h.shapeType=c.pointClass.prototype.shapeType||"rect";h.shapeArgs=c.crispCol.apply(c,h.isNull?[n,a,z,0]:[n,v,z,u])})},getSymbol:c.noop,drawLegendSymbol:c.LegendSymbolMixin.drawRectangle,drawGraph:function(){this.group[this.dense?"addClass":"removeClass"]("highcharts-dense-data")},pointAttribs:function(c,e){var m=this.options,r=this.pointAttrToOptions||{};var f=r.stroke||"borderColor";var b=r["stroke-width"]||"borderWidth",a=c&&c.color||this.color,d=c&&c[f]||m[f]||this.color||a,h=c&&c[b]||
m[b]||this[b]||0;r=c&&c.options.dashStyle||m.dashStyle;var k=q(c&&c.opacity,m.opacity,1);if(c&&this.zones.length){var l=c.getZone();a=c.options.color||l&&(l.color||c.nonZonedColor)||this.color;l&&(d=l.borderColor||d,r=l.dashStyle||r,h=l.borderWidth||h)}e&&c&&(c=B(m.states[e],c.options.states&&c.options.states[e]||{}),e=c.brightness,a=c.color||"undefined"!==typeof e&&C(a).brighten(c.brightness).get()||a,d=c[f]||d,h=c[b]||h,r=c.dashStyle||r,k=q(c.opacity,k));f={fill:a,stroke:d,"stroke-width":h,opacity:k};
r&&(f.dashstyle=r);return f},drawPoints:function(){var c=this,e=this.chart,q=c.options,u=e.renderer,f=q.animationLimit||250,b;c.points.forEach(function(a){var d=a.graphic,h=!!d,k=d&&e.pointCount<f?"animate":"attr";if(v(a.plotY)&&null!==a.y){b=a.shapeArgs;d&&a.hasNewShapeType()&&(d=d.destroy());c.enabledDataSorting&&(a.startXPos=c.xAxis.reversed?-(b?b.width:0):c.xAxis.width);d||(a.graphic=d=u[a.shapeType](b).add(a.group||c.group))&&c.enabledDataSorting&&e.hasRendered&&e.pointCount<f&&(d.attr({x:a.startXPos}),
h=!0,k="animate");if(d&&h)d[k](B(b));if(q.borderRadius)d[k]({r:q.borderRadius});e.styledMode||d[k](c.pointAttribs(a,a.selected&&"select")).shadow(!1!==a.allowShadow&&q.shadow,null,q.stacking&&!q.borderRadius);d.addClass(a.getClassName(),!0)}else d&&(a.graphic=d.destroy())})},animate:function(c){var e=this,m=this.yAxis,q=e.options,f=this.chart.inverted,b={},a=f?"translateX":"translateY";if(w)if(c)b.scaleY=.001,c=I(m.toPixels(q.threshold),m.pos,m.pos+m.len),f?b.translateX=c-m.len:b.translateY=c,e.clipBox&&
e.setClip(),e.group.attr(b);else{var d=e.group.attr(a);e.group.animate({scaleY:1},H(F(e.options.animation),{step:function(c,f){b[a]=d+f.pos*(m.pos-d);e.group.attr(b)}}));e.animate=null}},remove:function(){var c=this,e=c.chart;e.hasRendered&&e.series.forEach(function(e){e.type===c.type&&(e.isDirty=!0)});u.prototype.remove.apply(c,arguments)}});""});M(J,"parts/BarSeries.js",[J["parts/Globals.js"]],function(c){c=c.seriesType;c("bar","column",null,{inverted:!0});""});M(J,"parts/ScatterSeries.js",[J["parts/Globals.js"]],
function(c){var e=c.Series,F=c.seriesType;F("scatter","line",{lineWidth:0,findNearestPointBy:"xy",jitter:{x:0,y:0},marker:{enabled:!0},tooltip:{headerFormat:'<span style="color:{point.color}">\u25cf</span> <span style="font-size: 10px"> {series.name}</span><br/>',pointFormat:"x: <b>{point.x}</b><br/>y: <b>{point.y}</b><br/>"}},{sorted:!1,requireSorting:!1,noSharedTooltip:!0,trackerGroups:["group","markerGroup","dataLabelsGroup"],takeOrdinalPosition:!1,drawGraph:function(){this.options.lineWidth&&
e.prototype.drawGraph.call(this)},applyJitter:function(){var c=this,e=this.options.jitter,F=this.points.length;e&&this.points.forEach(function(v,q){["x","y"].forEach(function(C,B){var u="plot"+C.toUpperCase();if(e[C]&&!v.isNull){var w=c[C+"Axis"];var m=e[C]*w.transA;if(w&&!w.isLog){var r=Math.max(0,v[u]-m);w=Math.min(w.len,v[u]+m);B=1E4*Math.sin(q+B*F);v[u]=r+(w-r)*(B-Math.floor(B));"x"===C&&(v.clientX=v.plotX)}}})})}});c.addEvent(e,"afterTranslate",function(){this.applyJitter&&this.applyJitter()});
""});M(J,"mixins/centered-series.js",[J["parts/Globals.js"],J["parts/Utilities.js"]],function(c,e){var F=e.isNumber,I=e.pick,G=e.relativeLength,H=c.deg2rad;c.CenteredSeriesMixin={getCenter:function(){var c=this.options,e=this.chart,C=2*(c.slicedOffset||0),B=e.plotWidth-2*C;e=e.plotHeight-2*C;var u=c.center;u=[I(u[0],"50%"),I(u[1],"50%"),c.size||"100%",c.innerSize||0];var w=Math.min(B,e),m;for(m=0;4>m;++m){var r=u[m];c=2>m||2===m&&/%$/.test(r);u[m]=G(r,[B,e,w,u[2]][m])+(c?C:0)}u[3]>u[2]&&(u[3]=u[2]);
return u},getStartAndEndRadians:function(c,e){c=F(c)?c:0;e=F(e)&&e>c&&360>e-c?e:c+360;return{start:H*(c+-90),end:H*(e+-90)}}}});M(J,"parts/PieSeries.js",[J["parts/Globals.js"],J["parts/Utilities.js"]],function(c,e){var F=e.clamp,I=e.defined,G=e.isNumber,H=e.pick,v=e.relativeLength,q=e.setAnimation,C=c.addEvent;e=c.CenteredSeriesMixin;var B=e.getStartAndEndRadians,u=c.merge,w=c.noop,m=c.Point,r=c.Series,D=c.seriesType,A=c.fireEvent;D("pie","line",{center:[null,null],clip:!1,colorByPoint:!0,dataLabels:{allowOverlap:!0,
connectorPadding:5,connectorShape:"fixedOffset",crookDistance:"70%",distance:30,enabled:!0,formatter:function(){return this.point.isNull?void 0:this.point.name},softConnector:!0,x:0},fillColor:void 0,ignoreHiddenPoint:!0,inactiveOtherPoints:!0,legendType:"point",marker:null,size:null,showInLegend:!1,slicedOffset:10,stickyTracking:!1,tooltip:{followPointer:!0},borderColor:"#ffffff",borderWidth:1,lineWidth:void 0,states:{hover:{brightness:.1}}},{isCartesian:!1,requireSorting:!1,directTouch:!0,noSharedTooltip:!0,
trackerGroups:["group","dataLabelsGroup"],axisTypes:[],pointAttribs:c.seriesTypes.column.prototype.pointAttribs,animate:function(c){var b=this,a=b.points,d=b.startAngleRad;c||(a.forEach(function(a){var c=a.graphic,f=a.shapeArgs;c&&f&&(c.attr({r:H(a.startR,b.center&&b.center[3]/2),start:d,end:d}),c.animate({r:f.r,start:f.start,end:f.end},b.options.animation))}),b.animate=null)},hasData:function(){return!!this.processedXData.length},updateTotals:function(){var c,b=0,a=this.points,d=a.length,e=this.options.ignoreHiddenPoint;
for(c=0;c<d;c++){var k=a[c];b+=e&&!k.visible?0:k.isNull?0:k.y}this.total=b;for(c=0;c<d;c++)k=a[c],k.percentage=0<b&&(k.visible||!e)?k.y/b*100:0,k.total=b},generatePoints:function(){r.prototype.generatePoints.call(this);this.updateTotals()},getX:function(c,b,a){var d=this.center,f=this.radii?this.radii[a.index]:d[2]/2;c=Math.asin(F((c-d[1])/(f+a.labelDistance),-1,1));return d[0]+(b?-1:1)*Math.cos(c)*(f+a.labelDistance)+(0<a.labelDistance?(b?-1:1)*this.options.dataLabels.padding:0)},translate:function(c){this.generatePoints();
var b=0,a=this.options,d=a.slicedOffset,f=d+(a.borderWidth||0),e=B(a.startAngle,a.endAngle),l=this.startAngleRad=e.start;e=(this.endAngleRad=e.end)-l;var m=this.points,p=a.dataLabels.distance;a=a.ignoreHiddenPoint;var g,t=m.length;c||(this.center=c=this.getCenter());for(g=0;g<t;g++){var q=m[g];var r=l+b*e;if(!a||q.visible)b+=q.percentage/100;var u=l+b*e;q.shapeType="arc";q.shapeArgs={x:c[0],y:c[1],r:c[2]/2,innerR:c[3]/2,start:Math.round(1E3*r)/1E3,end:Math.round(1E3*u)/1E3};q.labelDistance=H(q.options.dataLabels&&
q.options.dataLabels.distance,p);q.labelDistance=v(q.labelDistance,q.shapeArgs.r);this.maxLabelDistance=Math.max(this.maxLabelDistance||0,q.labelDistance);u=(u+r)/2;u>1.5*Math.PI?u-=2*Math.PI:u<-Math.PI/2&&(u+=2*Math.PI);q.slicedTranslation={translateX:Math.round(Math.cos(u)*d),translateY:Math.round(Math.sin(u)*d)};var n=Math.cos(u)*c[2]/2;var z=Math.sin(u)*c[2]/2;q.tooltipPos=[c[0]+.7*n,c[1]+.7*z];q.half=u<-Math.PI/2||u>Math.PI/2?1:0;q.angle=u;r=Math.min(f,q.labelDistance/5);q.labelPosition={natural:{x:c[0]+
n+Math.cos(u)*q.labelDistance,y:c[1]+z+Math.sin(u)*q.labelDistance},"final":{},alignment:0>q.labelDistance?"center":q.half?"right":"left",connectorPosition:{breakAt:{x:c[0]+n+Math.cos(u)*r,y:c[1]+z+Math.sin(u)*r},touchingSliceAt:{x:c[0]+n,y:c[1]+z}}}}A(this,"afterTranslate")},drawEmpty:function(){var c=this.options;if(0===this.total){var b=this.center[0];var a=this.center[1];this.graph||(this.graph=this.chart.renderer.circle(b,a,0).addClass("highcharts-graph").add(this.group));this.graph.animate({"stroke-width":c.borderWidth,
cx:b,cy:a,r:this.center[2]/2,fill:c.fillColor||"none",stroke:c.color||"#cccccc"})}else this.graph&&(this.graph=this.graph.destroy())},redrawPoints:function(){var c=this,b=c.chart,a=b.renderer,d,e,k,l,m=c.options.shadow;this.drawEmpty();!m||c.shadowGroup||b.styledMode||(c.shadowGroup=a.g("shadow").attr({zIndex:-1}).add(c.group));c.points.forEach(function(f){var g={};e=f.graphic;if(!f.isNull&&e){l=f.shapeArgs;d=f.getTranslate();if(!b.styledMode){var h=f.shadowGroup;m&&!h&&(h=f.shadowGroup=a.g("shadow").add(c.shadowGroup));
h&&h.attr(d);k=c.pointAttribs(f,f.selected&&"select")}f.delayedRendering?(e.setRadialReference(c.center).attr(l).attr(d),b.styledMode||e.attr(k).attr({"stroke-linejoin":"round"}).shadow(m,h),f.delayedRendering=!1):(e.setRadialReference(c.center),b.styledMode||u(!0,g,k),u(!0,g,l,d),e.animate(g));e.attr({visibility:f.visible?"inherit":"hidden"});e.addClass(f.getClassName())}else e&&(f.graphic=e.destroy())})},drawPoints:function(){var c=this.chart.renderer;this.points.forEach(function(b){b.graphic||
(b.graphic=c[b.shapeType](b.shapeArgs).add(b.series.group),b.delayedRendering=!0)})},searchPoint:w,sortByAngle:function(c,b){c.sort(function(a,d){return"undefined"!==typeof a.angle&&(d.angle-a.angle)*b})},drawLegendSymbol:c.LegendSymbolMixin.drawRectangle,getCenter:e.getCenter,getSymbol:w,drawGraph:null},{init:function(){m.prototype.init.apply(this,arguments);var c=this;c.name=H(c.name,"Slice");var b=function(a){c.slice("select"===a.type)};C(c,"select",b);C(c,"unselect",b);return c},isValid:function(){return G(this.y)&&
0<=this.y},setVisible:function(c,b){var a=this,d=a.series,f=d.chart,e=d.options.ignoreHiddenPoint;b=H(b,e);c!==a.visible&&(a.visible=a.options.visible=c="undefined"===typeof c?!a.visible:c,d.options.data[d.data.indexOf(a)]=a.options,["graphic","dataLabel","connector","shadowGroup"].forEach(function(b){if(a[b])a[b][c?"show":"hide"](!0)}),a.legendItem&&f.legend.colorizeItem(a,c),c||"hover"!==a.state||a.setState(""),e&&(d.isDirty=!0),b&&f.redraw())},slice:function(c,b,a){var d=this.series;q(a,d.chart);
H(b,!0);this.sliced=this.options.sliced=I(c)?c:!this.sliced;d.options.data[d.data.indexOf(this)]=this.options;this.graphic.animate(this.getTranslate());this.shadowGroup&&this.shadowGroup.animate(this.getTranslate())},getTranslate:function(){return this.sliced?this.slicedTranslation:{translateX:0,translateY:0}},haloPath:function(c){var b=this.shapeArgs;return this.sliced||!this.visible?[]:this.series.chart.renderer.symbols.arc(b.x,b.y,b.r+c,b.r+c,{innerR:b.r-1,start:b.start,end:b.end})},connectorShapes:{fixedOffset:function(c,
b,a){var d=b.breakAt;b=b.touchingSliceAt;return["M",c.x,c.y].concat(a.softConnector?["C",c.x+("left"===c.alignment?-5:5),c.y,2*d.x-b.x,2*d.y-b.y,d.x,d.y]:["L",d.x,d.y]).concat(["L",b.x,b.y])},straight:function(c,b){b=b.touchingSliceAt;return["M",c.x,c.y,"L",b.x,b.y]},crookedLine:function(c,b,a){b=b.touchingSliceAt;var d=this.series,e=d.center[0],f=d.chart.plotWidth,l=d.chart.plotLeft;d=c.alignment;var m=this.shapeArgs.r;a=v(a.crookDistance,1);a="left"===d?e+m+(f+l-e-m)*(1-a):l+(e-m)*a;e=["L",a,c.y];
if("left"===d?a>c.x||a<b.x:a<c.x||a>b.x)e=[];return["M",c.x,c.y].concat(e).concat(["L",b.x,b.y])}},getConnectorPath:function(){var c=this.labelPosition,b=this.series.options.dataLabels,a=b.connectorShape,d=this.connectorShapes;d[a]&&(a=d[a]);return a.call(this,{x:c.final.x,y:c.final.y,alignment:c.alignment},c.connectorPosition,b)}});""});M(J,"parts/DataLabels.js",[J["parts/Globals.js"],J["parts/Utilities.js"]],function(c,e){var F=e.animObject,I=e.arrayMax,G=e.clamp,H=e.defined,v=e.extend,q=e.isArray,
C=e.objectEach,B=e.pick,u=e.relativeLength,w=e.splat,m=c.format,r=c.merge;e=c.noop;var D=c.Series,A=c.seriesTypes,f=c.stableSort;c.distribute=function(b,a,d){function e(a,b){return a.target-b.target}var k,l=!0,m=b,p=[];var g=0;var t=m.reducedLen||a;for(k=b.length;k--;)g+=b[k].size;if(g>t){f(b,function(a,b){return(b.rank||0)-(a.rank||0)});for(g=k=0;g<=t;)g+=b[k].size,k++;p=b.splice(k-1,b.length)}f(b,e);for(b=b.map(function(a){return{size:a.size,targets:[a.target],align:B(a.align,.5)}});l;){for(k=b.length;k--;)l=
b[k],g=(Math.min.apply(0,l.targets)+Math.max.apply(0,l.targets))/2,l.pos=G(g-l.size*l.align,0,a-l.size);k=b.length;for(l=!1;k--;)0<k&&b[k-1].pos+b[k-1].size>b[k].pos&&(b[k-1].size+=b[k].size,b[k-1].targets=b[k-1].targets.concat(b[k].targets),b[k-1].align=.5,b[k-1].pos+b[k-1].size>a&&(b[k-1].pos=a-b[k-1].size),b.splice(k,1),l=!0)}m.push.apply(m,p);k=0;b.some(function(b){var e=0;if(b.targets.some(function(){m[k].pos=b.pos+e;if(Math.abs(m[k].pos-m[k].target)>d)return m.slice(0,k+1).forEach(function(a){delete a.pos}),
m.reducedLen=(m.reducedLen||a)-.1*a,m.reducedLen>.1*a&&c.distribute(m,a,d),!0;e+=m[k].size;k++}))return!0});f(m,e)};D.prototype.drawDataLabels=function(){function b(a,b){var d=b.filter;return d?(b=d.operator,a=a[d.property],d=d.value,">"===b&&a>d||"<"===b&&a<d||">="===b&&a>=d||"<="===b&&a<=d||"=="===b&&a==d||"==="===b&&a===d?!0:!1):!0}function a(a,b){var d=[],c;if(q(a)&&!q(b))d=a.map(function(a){return r(a,b)});else if(q(b)&&!q(a))d=b.map(function(b){return r(a,b)});else if(q(a)||q(b))for(c=Math.max(a.length,
b.length);c--;)d[c]=r(a[c],b[c]);else d=r(a,b);return d}var d=this,e=d.chart,f=d.options,l=f.dataLabels,y=d.points,p,g=d.hasRendered||0,t=F(f.animation).duration,x=Math.min(t,200),u=!e.renderer.forExport&&B(l.defer,0<x),v=e.renderer;l=a(a(e.options.plotOptions&&e.options.plotOptions.series&&e.options.plotOptions.series.dataLabels,e.options.plotOptions&&e.options.plotOptions[d.type]&&e.options.plotOptions[d.type].dataLabels),l);c.fireEvent(this,"drawDataLabels");if(q(l)||l.enabled||d._hasPointLabels){var n=
d.plotGroup("dataLabelsGroup","data-labels",u&&!g?"hidden":"inherit",l.zIndex||6);u&&(n.attr({opacity:+g}),g||setTimeout(function(){var a=d.dataLabelsGroup;a&&(d.visible&&n.show(!0),a[f.animation?"animate":"attr"]({opacity:1},{duration:x}))},t-x));y.forEach(function(c){p=w(a(l,c.dlOptions||c.options&&c.options.dataLabels));p.forEach(function(a,g){var h=a.enabled&&(!c.isNull||c.dataLabelOnNull)&&b(c,a),l=c.dataLabels?c.dataLabels[g]:c.dataLabel,p=c.connectors?c.connectors[g]:c.connector,k=B(a.distance,
c.labelDistance),t=!l;if(h){var q=c.getLabelConfig();var r=B(a[c.formatPrefix+"Format"],a.format);q=H(r)?m(r,q,e):(a[c.formatPrefix+"Formatter"]||a.formatter).call(q,a);r=a.style;var y=a.rotation;e.styledMode||(r.color=B(a.color,r.color,d.color,"#000000"),"contrast"===r.color?(c.contrastColor=v.getContrast(c.color||d.color),r.color=!H(k)&&a.inside||0>k||f.stacking?c.contrastColor:"#000000"):delete c.contrastColor,f.cursor&&(r.cursor=f.cursor));var x={r:a.borderRadius||0,rotation:y,padding:a.padding,
zIndex:1};e.styledMode||(x.fill=a.backgroundColor,x.stroke=a.borderColor,x["stroke-width"]=a.borderWidth);C(x,function(a,b){"undefined"===typeof a&&delete x[b]})}!l||h&&H(q)?h&&H(q)&&(l?x.text=q:(c.dataLabels=c.dataLabels||[],l=c.dataLabels[g]=y?v.text(q,0,-9999).addClass("highcharts-data-label"):v.label(q,0,-9999,a.shape,null,null,a.useHTML,null,"data-label"),g||(c.dataLabel=l),l.addClass(" highcharts-data-label-color-"+c.colorIndex+" "+(a.className||"")+(a.useHTML?" highcharts-tracker":""))),l.options=
a,l.attr(x),e.styledMode||l.css(r).shadow(a.shadow),l.added||l.add(n),a.textPath&&!a.useHTML&&(l.setTextPath(c.getDataLabelPath&&c.getDataLabelPath(l)||c.graphic,a.textPath),c.dataLabelPath&&!a.textPath.enabled&&(c.dataLabelPath=c.dataLabelPath.destroy())),d.alignDataLabel(c,l,a,null,t)):(c.dataLabel=c.dataLabel&&c.dataLabel.destroy(),c.dataLabels&&(1===c.dataLabels.length?delete c.dataLabels:delete c.dataLabels[g]),g||delete c.dataLabel,p&&(c.connector=c.connector.destroy(),c.connectors&&(1===c.connectors.length?
delete c.connectors:delete c.connectors[g])))})})}c.fireEvent(this,"afterDrawDataLabels")};D.prototype.alignDataLabel=function(b,a,c,e,f){var d=this,h=this.chart,p=this.isCartesian&&h.inverted,g=this.enabledDataSorting,k=B(b.dlBox&&b.dlBox.centerX,b.plotX,-9999),m=B(b.plotY,-9999),q=a.getBBox(),r=c.rotation,n=c.align,u=h.isInsidePlot(k,Math.round(m),p),w="justify"===B(c.overflow,g?"none":"justify"),A=this.visible&&(b.series.forceDL||g&&!w||u||e&&h.isInsidePlot(k,p?e.x+1:e.y+e.height-1,p));var C=function(c){g&&
d.xAxis&&!w&&d.setDataLabelStartPos(b,a,f,u,c)};if(A){var D=h.renderer.fontMetrics(h.styledMode?void 0:c.style.fontSize,a).b;e=v({x:p?this.yAxis.len-m:k,y:Math.round(p?this.xAxis.len-k:m),width:0,height:0},e);v(c,{width:q.width,height:q.height});r?(w=!1,k=h.renderer.rotCorr(D,r),k={x:e.x+c.x+e.width/2+k.x,y:e.y+c.y+{top:0,middle:.5,bottom:1}[c.verticalAlign]*e.height},C(k),a[f?"attr":"animate"](k).attr({align:n}),C=(r+720)%360,C=180<C&&360>C,"left"===n?k.y-=C?q.height:0:"center"===n?(k.x-=q.width/
2,k.y-=q.height/2):"right"===n&&(k.x-=q.width,k.y-=C?0:q.height),a.placed=!0,a.alignAttr=k):(C(e),a.align(c,null,e),k=a.alignAttr);w&&0<=e.height?this.justifyDataLabel(a,c,k,q,e,f):B(c.crop,!0)&&(A=h.isInsidePlot(k.x,k.y)&&h.isInsidePlot(k.x+q.width,k.y+q.height));if(c.shape&&!r)a[f?"attr":"animate"]({anchorX:p?h.plotWidth-b.plotY:b.plotX,anchorY:p?h.plotHeight-b.plotX:b.plotY})}f&&g&&(a.placed=!1);A||g&&!w||(a.hide(!0),a.placed=!1)};D.prototype.setDataLabelStartPos=function(b,a,c,e,f){var d=this.chart,
h=d.inverted,p=this.xAxis,g=p.reversed,k=h?a.height/2:a.width/2;b=(b=b.pointWidth)?b/2:0;p=h?f.x:g?-k-b:p.width-k+b;f=h?g?this.yAxis.height-k+b:-k-b:f.y;a.startXPos=p;a.startYPos=f;e?"hidden"===a.visibility&&(a.show(),a.attr({opacity:0}).animate({opacity:1})):a.attr({opacity:1}).animate({opacity:0},void 0,a.hide);d.hasRendered&&(c&&a.attr({x:a.startXPos,y:a.startYPos}),a.placed=!0)};D.prototype.justifyDataLabel=function(b,a,c,e,f,l){var d=this.chart,h=a.align,g=a.verticalAlign,k=b.box?0:b.padding||
0;var m=c.x+k;if(0>m){"right"===h?(a.align="left",a.inside=!0):a.x=-m;var q=!0}m=c.x+e.width-k;m>d.plotWidth&&("left"===h?(a.align="right",a.inside=!0):a.x=d.plotWidth-m,q=!0);m=c.y+k;0>m&&("bottom"===g?(a.verticalAlign="top",a.inside=!0):a.y=-m,q=!0);m=c.y+e.height-k;m>d.plotHeight&&("top"===g?(a.verticalAlign="bottom",a.inside=!0):a.y=d.plotHeight-m,q=!0);q&&(b.placed=!l,b.align(a,null,f));return q};A.pie&&(A.pie.prototype.dataLabelPositioners={radialDistributionY:function(b){return b.top+b.distributeBox.pos},
radialDistributionX:function(b,a,c,e){return b.getX(c<a.top+2||c>a.bottom-2?e:c,a.half,a)},justify:function(b,a,c){return c[0]+(b.half?-1:1)*(a+b.labelDistance)},alignToPlotEdges:function(b,a,c,e){b=b.getBBox().width;return a?b+e:c-b-e},alignToConnectors:function(b,a,c,e){var d=0,f;b.forEach(function(a){f=a.dataLabel.getBBox().width;f>d&&(d=f)});return a?d+e:c-d-e}},A.pie.prototype.drawDataLabels=function(){var b=this,a=b.data,d,e=b.chart,f=b.options.dataLabels,l=f.connectorPadding,m,p=e.plotWidth,
g=e.plotHeight,q=e.plotLeft,x=Math.round(e.chartWidth/3),u,v=b.center,n=v[2]/2,z=v[1],w,A,C,F,G=[[],[]],J,K,M,S,U=[0,0,0,0],X=b.dataLabelPositioners,aa;b.visible&&(f.enabled||b._hasPointLabels)&&(a.forEach(function(a){a.dataLabel&&a.visible&&a.dataLabel.shortened&&(a.dataLabel.attr({width:"auto"}).css({width:"auto",textOverflow:"clip"}),a.dataLabel.shortened=!1)}),D.prototype.drawDataLabels.apply(b),a.forEach(function(a){a.dataLabel&&(a.visible?(G[a.half].push(a),a.dataLabel._pos=null,!H(f.style.width)&&
!H(a.options.dataLabels&&a.options.dataLabels.style&&a.options.dataLabels.style.width)&&a.dataLabel.getBBox().width>x&&(a.dataLabel.css({width:.7*x}),a.dataLabel.shortened=!0)):(a.dataLabel=a.dataLabel.destroy(),a.dataLabels&&1===a.dataLabels.length&&delete a.dataLabels))}),G.forEach(function(a,h){var k=a.length,m=[],r;if(k){b.sortByAngle(a,h-.5);if(0<b.maxLabelDistance){var t=Math.max(0,z-n-b.maxLabelDistance);var x=Math.min(z+n+b.maxLabelDistance,e.plotHeight);a.forEach(function(a){0<a.labelDistance&&
a.dataLabel&&(a.top=Math.max(0,z-n-a.labelDistance),a.bottom=Math.min(z+n+a.labelDistance,e.plotHeight),r=a.dataLabel.getBBox().height||21,a.distributeBox={target:a.labelPosition.natural.y-a.top+r/2,size:r,rank:a.y},m.push(a.distributeBox))});t=x+r-t;c.distribute(m,t,t/5)}for(S=0;S<k;S++){d=a[S];C=d.labelPosition;w=d.dataLabel;M=!1===d.visible?"hidden":"inherit";K=t=C.natural.y;m&&H(d.distributeBox)&&("undefined"===typeof d.distributeBox.pos?M="hidden":(F=d.distributeBox.size,K=X.radialDistributionY(d)));
delete d.positionIndex;if(f.justify)J=X.justify(d,n,v);else switch(f.alignTo){case "connectors":J=X.alignToConnectors(a,h,p,q);break;case "plotEdges":J=X.alignToPlotEdges(w,h,p,q);break;default:J=X.radialDistributionX(b,d,K,t)}w._attr={visibility:M,align:C.alignment};w._pos={x:J+f.x+({left:l,right:-l}[C.alignment]||0),y:K+f.y-10};C.final.x=J;C.final.y=K;B(f.crop,!0)&&(A=w.getBBox().width,t=null,J-A<l&&1===h?(t=Math.round(A-J+l),U[3]=Math.max(t,U[3])):J+A>p-l&&0===h&&(t=Math.round(J+A-p+l),U[1]=Math.max(t,
U[1])),0>K-F/2?U[0]=Math.max(Math.round(-K+F/2),U[0]):K+F/2>g&&(U[2]=Math.max(Math.round(K+F/2-g),U[2])),w.sideOverflow=t)}}}),0===I(U)||this.verifyDataLabelOverflow(U))&&(this.placeDataLabels(),this.points.forEach(function(a){aa=r(f,a.options.dataLabels);if(m=B(aa.connectorWidth,1)){var c;u=a.connector;if((w=a.dataLabel)&&w._pos&&a.visible&&0<a.labelDistance){M=w._attr.visibility;if(c=!u)a.connector=u=e.renderer.path().addClass("highcharts-data-label-connector  highcharts-color-"+a.colorIndex+(a.className?
[truncated: 214,409 more chars]
