# Supplementary material for: A stretchable human lung‐on‐chip model of alveolar inflammation for evaluating anti‐inflammatory drug response
Source: Bioeng Transl Med. 2024 Sep 5;10(1):e10715. doi: 10.1002/btm2.10715 (PMC11711225; doi:10.1002/btm2.10715)
Supplement: Supplementary file 2 — Data S2: Supporting Information [file BTM2-10-e10715-s002.zip › logs/metaseqr_run.log]

WARN  [2023-08-29 15:35:03] The column that contains the gene biotypes ("bt.col") is missing with embedded annotation! Biotype filters and certain plots will not be available...
WARN  [2023-08-29 15:35:03] The creation of a Venn diagram is possible only when more than one statistical algorithms are used (meta-analysis)! Removing from figures list...
WARN  [2023-08-29 15:35:03] The following edger normalization argument names are invalid and will be ignored: locfunc
INFO  [2023-08-29 15:35:03] 2023-08-29 15:35:03: Data processing started...
INFO  [2023-08-29 15:35:03] Read counts file: imported custom data frame
INFO  [2023-08-29 15:35:03] Conditions: Arlo_breathing, Arlo_static, hAEpC_breathing, hAEpC_static
INFO  [2023-08-29 15:35:03] Samples to include: X008_Arlo_br_N1, X010_Arlo_br_N2, X012_Arlo_br_N3, X007_Arlo_st_N1, X009_Arlo_st_N2, X011_Arlo_st_N3, X002_hAEpC_br_N1, X004_hAEpC_br_N2, X006_hAEpC_br_N3, X001_hAEpC_st_N1, X003_hAEpC_st_N2, X005_hAEpC_st_N3
INFO  [2023-08-29 15:35:03] Samples to exclude: none
INFO  [2023-08-29 15:35:03] Requested contrasts: Arlo_static_vs_Arlo_breathing, hAEpC_static_vs_hAEpC_breathing, hAEpC_breathing_vs_Arlo_breathing, hAEpC_static_vs_Arlo_static
INFO  [2023-08-29 15:35:03] Annotation: embedded
INFO  [2023-08-29 15:35:03] Organism: custom
INFO  [2023-08-29 15:35:03] Reference source: ensembl
INFO  [2023-08-29 15:35:03] Count type: gene
INFO  [2023-08-29 15:35:03] Transcriptional level: gene
INFO  [2023-08-29 15:35:03] Exon filters: min.active.exons
INFO  [2023-08-29 15:35:03]   min.active.exons: 
INFO  [2023-08-29 15:35:03]     exons.per.gene: 5
INFO  [2023-08-29 15:35:03]     min.exons: 2
INFO  [2023-08-29 15:35:03]     frac: 0.2
INFO  [2023-08-29 15:35:03] Gene filters: avg.reads, expression, presence
INFO  [2023-08-29 15:35:03]   avg.reads: 
INFO  [2023-08-29 15:35:03]     average.per.bp: 100
INFO  [2023-08-29 15:35:03]     quantile: 0.75
INFO  [2023-08-29 15:35:03]   expression: 
INFO  [2023-08-29 15:35:03]     median: 1
INFO  [2023-08-29 15:35:03]     mean: 0
INFO  [2023-08-29 15:35:03]     custom: NA
INFO  [2023-08-29 15:35:03]   presence: 
INFO  [2023-08-29 15:35:03]     frac: 0.25
INFO  [2023-08-29 15:35:03]     min.count: 10
INFO  [2023-08-29 15:35:03]     per.condition: FALSE
INFO  [2023-08-29 15:35:03]     min_count: 10
INFO  [2023-08-29 15:35:03]     per_condition: 1
INFO  [2023-08-29 15:35:03] Filter application: prenorm
INFO  [2023-08-29 15:35:03] Normalization algorithm: edger
INFO  [2023-08-29 15:35:03] Normalization arguments: 
INFO  [2023-08-29 15:35:03]   method: TMM
INFO  [2023-08-29 15:35:03]   logratioTrim: 0.3
INFO  [2023-08-29 15:35:03]   sumTrim: 0.05
INFO  [2023-08-29 15:35:03]   doWeighting: TRUE
INFO  [2023-08-29 15:35:03]   Acutoff: -1e+10
INFO  [2023-08-29 15:35:03]   p: 0.75
INFO  [2023-08-29 15:35:03] Statistical algorithm: limma
INFO  [2023-08-29 15:35:03] Statistical arguments: 
INFO  [2023-08-29 15:35:03]   limma: none
INFO  [2023-08-29 15:35:03] Meta-analysis method: simes
INFO  [2023-08-29 15:35:03] Multiple testing correction: qvalue
INFO  [2023-08-29 15:35:03] p-value threshold: 0.05
INFO  [2023-08-29 15:35:03] Logarithmic transformation offset: 1
INFO  [2023-08-29 15:35:03] Quality control plots: mds, readnoise, correl, pairwise, boxplot, deheatmap, volcano
INFO  [2023-08-29 15:35:03] Figure format: png, pdf
INFO  [2023-08-29 15:35:03] Output directory: /rnadetector/ws/storage/app/public/jobs/176/deg_report_all-in-one-comparsion
INFO  [2023-08-29 15:35:03] Output data: annotation, p.value, adj.p.value, meta.p.value, adj.meta.p.value, fold.change, stats
INFO  [2023-08-29 15:35:03] Output scale(s): natural, log2
INFO  [2023-08-29 15:35:03] Output values: raw, normalized
INFO  [2023-08-29 15:35:03] Output statistics: mean, median, sd
INFO  [2023-08-29 15:35:03] Saving gene model to /rnadetector/ws/storage/app/public/jobs/176/deg_report_all-in-one-comparsion/data/gene_model.RData
INFO  [2023-08-29 15:35:03] Removing genes with zero counts in all samples...
INFO  [2023-08-29 15:35:04] Prefiltering normalization with: edger
INFO  [2023-08-29 15:35:05] Applying gene filter avg.reads...
INFO  [2023-08-29 15:35:05]   Threshold below which ignored: 2.04166386697721
INFO  [2023-08-29 15:35:05] Applying gene filter expression...
INFO  [2023-08-29 15:35:05]   Threshold below which ignored: 5
INFO  [2023-08-29 15:35:05] Applying gene filter presence...
INFO  [2023-08-29 15:35:05]   Threshold below which ignored: 3
INFO  [2023-08-29 15:35:05] Normalizing with: edger
INFO  [2023-08-29 15:35:05] 51041 genes filtered out
INFO  [2023-08-29 15:35:05] 11662 genes remain after filtering
INFO  [2023-08-29 15:35:05] Running statistical tests with: limma
INFO  [2023-08-29 15:35:05]   Contrast: Arlo_static_vs_Arlo_breathing
INFO  [2023-08-29 15:35:06]   Contrast: hAEpC_static_vs_hAEpC_breathing
INFO  [2023-08-29 15:35:06]   Contrast: hAEpC_breathing_vs_Arlo_breathing
INFO  [2023-08-29 15:35:07]   Contrast: hAEpC_static_vs_Arlo_static
INFO  [2023-08-29 15:35:08]   Contrast Arlo_static_vs_Arlo_breathing: found 93 genes
INFO  [2023-08-29 15:35:08]   Contrast hAEpC_static_vs_hAEpC_breathing: found 49 genes
INFO  [2023-08-29 15:35:08]   Contrast hAEpC_breathing_vs_Arlo_breathing: found 8301 genes
INFO  [2023-08-29 15:35:08]   Contrast hAEpC_static_vs_Arlo_static: found 8330 genes
INFO  [2023-08-29 15:35:08] Exporting and compressing normalized read counts table to /rnadetector/ws/storage/app/public/jobs/176/deg_report_all-in-one-comparsion/lists/normalized_counts_table.txt
INFO  [2023-08-29 15:35:09] Building output files...
INFO  [2023-08-29 15:35:09]   Contrast: Arlo_static_vs_Arlo_breathing
INFO  [2023-08-29 15:35:09]     Adding non-filtered data...
INFO  [2023-08-29 15:35:09]       binding annotation...
INFO  [2023-08-29 15:35:09]       binding p-values...
INFO  [2023-08-29 15:35:09]       binding FDRs...
INFO  [2023-08-29 15:35:09]       binding natural normalized fold changes...
INFO  [2023-08-29 15:35:09]       binding log2 normalized fold changes...
INFO  [2023-08-29 15:35:09]       binding natural raw fold changes...
INFO  [2023-08-29 15:35:11]       binding log2 raw fold changes...
INFO  [2023-08-29 15:35:11]       binding normalized mean counts...
INFO  [2023-08-29 15:35:11]       binding normalized median counts...
INFO  [2023-08-29 15:35:12]       binding normalized count sds...
INFO  [2023-08-29 15:35:12]       binding raw mean counts...
INFO  [2023-08-29 15:35:12]       binding raw median counts...
INFO  [2023-08-29 15:35:13]       binding raw counts sds...
INFO  [2023-08-29 15:35:13]       binding normalized mean counts...
INFO  [2023-08-29 15:35:13]       binding normalized median counts...
INFO  [2023-08-29 15:35:14]       binding normalized count sds...
INFO  [2023-08-29 15:35:14]       binding raw mean counts...
INFO  [2023-08-29 15:35:14]       binding raw median counts...
INFO  [2023-08-29 15:35:15]       binding raw counts sds...
INFO  [2023-08-29 15:35:15]     Writing output...
INFO  [2023-08-29 15:35:15]     Adding filtered data...
INFO  [2023-08-29 15:35:15]       binding annotation...
INFO  [2023-08-29 15:35:15]       binding p-values...
INFO  [2023-08-29 15:35:15]       binding FDRs...
INFO  [2023-08-29 15:35:16]       binding natural normalized fold changes...
INFO  [2023-08-29 15:35:16]       binding log2 normalized fold changes...
INFO  [2023-08-29 15:35:16]       binding natural raw fold changes...
INFO  [2023-08-29 15:35:16]       binding log2 raw fold changes...
INFO  [2023-08-29 15:35:16]       binding normalized mean counts...
INFO  [2023-08-29 15:35:16]       binding normalized median counts...
INFO  [2023-08-29 15:35:19]       binding normalized count sds...
INFO  [2023-08-29 15:35:21]       binding raw mean counts...
INFO  [2023-08-29 15:35:21]       binding raw median counts...
INFO  [2023-08-29 15:35:24]       binding raw counts sds...
INFO  [2023-08-29 15:35:27]       binding normalized mean counts...
INFO  [2023-08-29 15:35:28]       binding normalized median counts...
INFO  [2023-08-29 15:35:30]       binding normalized count sds...
INFO  [2023-08-29 15:35:31]       binding raw mean counts...
INFO  [2023-08-29 15:35:32]       binding raw median counts...
INFO  [2023-08-29 15:35:34]       binding raw counts sds...
INFO  [2023-08-29 15:35:35]     Writing output...
INFO  [2023-08-29 15:35:38]   Contrast: hAEpC_static_vs_hAEpC_breathing
INFO  [2023-08-29 15:35:38]     Adding non-filtered data...
INFO  [2023-08-29 15:35:38]       binding annotation...
INFO  [2023-08-29 15:35:38]       binding p-values...
INFO  [2023-08-29 15:35:38]       binding FDRs...
INFO  [2023-08-29 15:35:38]       binding natural normalized fold changes...
INFO  [2023-08-29 15:35:38]       binding log2 normalized fold changes...
INFO  [2023-08-29 15:35:38]       binding natural raw fold changes...
INFO  [2023-08-29 15:35:38]       binding log2 raw fold changes...
INFO  [2023-08-29 15:35:38]       binding normalized mean counts...
INFO  [2023-08-29 15:35:38]       binding normalized median counts...
INFO  [2023-08-29 15:35:39]       binding normalized count sds...
INFO  [2023-08-29 15:35:39]       binding raw mean counts...
INFO  [2023-08-29 15:35:39]       binding raw median counts...
INFO  [2023-08-29 15:35:40]       binding raw counts sds...
INFO  [2023-08-29 15:35:40]       binding normalized mean counts...
INFO  [2023-08-29 15:35:40]       binding normalized median counts...
INFO  [2023-08-29 15:35:41]       binding normalized count sds...
INFO  [2023-08-29 15:35:41]       binding raw mean counts...
INFO  [2023-08-29 15:35:41]       binding raw median counts...
INFO  [2023-08-29 15:35:42]       binding raw counts sds...
INFO  [2023-08-29 15:35:42]     Writing output...
INFO  [2023-08-29 15:35:42]     Adding filtered data...
INFO  [2023-08-29 15:35:42]       binding annotation...
INFO  [2023-08-29 15:35:42]       binding p-values...
INFO  [2023-08-29 15:35:42]       binding FDRs...
INFO  [2023-08-29 15:35:43]       binding natural normalized fold changes...
INFO  [2023-08-29 15:35:43]       binding log2 normalized fold changes...
INFO  [2023-08-29 15:35:43]       binding natural raw fold changes...
INFO  [2023-08-29 15:35:43]       binding log2 raw fold changes...
INFO  [2023-08-29 15:35:43]       binding normalized mean counts...
INFO  [2023-08-29 15:35:43]       binding normalized median counts...
INFO  [2023-08-29 15:35:46]       binding normalized count sds...
INFO  [2023-08-29 15:35:47]       binding raw mean counts...
INFO  [2023-08-29 15:35:48]       binding raw median counts...
INFO  [2023-08-29 15:35:50]       binding raw counts sds...
INFO  [2023-08-29 15:35:52]       binding normalized mean counts...
INFO  [2023-08-29 15:35:52]       binding normalized median counts...
INFO  [2023-08-29 15:35:55]       binding normalized count sds...
INFO  [2023-08-29 15:35:56]       binding raw mean counts...
INFO  [2023-08-29 15:35:59]       binding raw median counts...
INFO  [2023-08-29 15:36:01]       binding raw counts sds...
INFO  [2023-08-29 15:36:02]     Writing output...
INFO  [2023-08-29 15:36:05]   Contrast: hAEpC_breathing_vs_Arlo_breathing
INFO  [2023-08-29 15:36:05]     Adding non-filtered data...
INFO  [2023-08-29 15:36:05]       binding annotation...
INFO  [2023-08-29 15:36:05]       binding p-values...
INFO  [2023-08-29 15:36:05]       binding FDRs...
INFO  [2023-08-29 15:36:05]       binding natural normalized fold changes...
INFO  [2023-08-29 15:36:05]       binding log2 normalized fold changes...
INFO  [2023-08-29 15:36:05]       binding natural raw fold changes...
INFO  [2023-08-29 15:36:05]       binding log2 raw fold changes...
INFO  [2023-08-29 15:36:05]       binding normalized mean counts...
INFO  [2023-08-29 15:36:05]       binding normalized median counts...
INFO  [2023-08-29 15:36:05]       binding normalized count sds...
INFO  [2023-08-29 15:36:06]       binding raw mean counts...
INFO  [2023-08-29 15:36:06]       binding raw median counts...
INFO  [2023-08-29 15:36:06]       binding raw counts sds...
INFO  [2023-08-29 15:36:07]       binding normalized mean counts...
INFO  [2023-08-29 15:36:07]       binding normalized median counts...
INFO  [2023-08-29 15:36:07]       binding normalized count sds...
INFO  [2023-08-29 15:36:08]       binding raw mean counts...
INFO  [2023-08-29 15:36:08]       binding raw median counts...
INFO  [2023-08-29 15:36:08]       binding raw counts sds...
INFO  [2023-08-29 15:36:09]     Writing output...
INFO  [2023-08-29 15:36:09]     Adding filtered data...
INFO  [2023-08-29 15:36:09]       binding annotation...
INFO  [2023-08-29 15:36:09]       binding p-values...
INFO  [2023-08-29 15:36:09]       binding FDRs...
INFO  [2023-08-29 15:36:10]       binding natural normalized fold changes...
INFO  [2023-08-29 15:36:10]       binding log2 normalized fold changes...
INFO  [2023-08-29 15:36:10]       binding natural raw fold changes...
INFO  [2023-08-29 15:36:10]       binding log2 raw fold changes...
INFO  [2023-08-29 15:36:10]       binding normalized mean counts...
INFO  [2023-08-29 15:36:11]       binding normalized median counts...
INFO  [2023-08-29 15:36:13]       binding normalized count sds...
INFO  [2023-08-29 15:36:14]       binding raw mean counts...
INFO  [2023-08-29 15:36:15]       binding raw median counts...
INFO  [2023-08-29 15:36:18]       binding raw counts sds...
INFO  [2023-08-29 15:36:19]       binding normalized mean counts...
INFO  [2023-08-29 15:36:20]       binding normalized median counts...
INFO  [2023-08-29 15:36:22]       binding normalized count sds...
INFO  [2023-08-29 15:36:24]       binding raw mean counts...
INFO  [2023-08-29 15:36:25]       binding raw median counts...
INFO  [2023-08-29 15:36:27]       binding raw counts sds...
INFO  [2023-08-29 15:36:29]     Writing output...
INFO  [2023-08-29 15:36:31]   Contrast: hAEpC_static_vs_Arlo_static
INFO  [2023-08-29 15:36:31]     Adding non-filtered data...
INFO  [2023-08-29 15:36:31]       binding annotation...
INFO  [2023-08-29 15:36:31]       binding p-values...
INFO  [2023-08-29 15:36:31]       binding FDRs...
INFO  [2023-08-29 15:36:32]       binding natural normalized fold changes...
INFO  [2023-08-29 15:36:32]       binding log2 normalized fold changes...
INFO  [2023-08-29 15:36:32]       binding natural raw fold changes...
INFO  [2023-08-29 15:36:32]       binding log2 raw fold changes...
INFO  [2023-08-29 15:36:32]       binding normalized mean counts...
INFO  [2023-08-29 15:36:32]       binding normalized median counts...
INFO  [2023-08-29 15:36:33]       binding normalized count sds...
INFO  [2023-08-29 15:36:33]       binding raw mean counts...
INFO  [2023-08-29 15:36:33]       binding raw median counts...
INFO  [2023-08-29 15:36:34]       binding raw counts sds...
INFO  [2023-08-29 15:36:34]       binding normalized mean counts...
INFO  [2023-08-29 15:36:34]       binding normalized median counts...
INFO  [2023-08-29 15:36:35]       binding normalized count sds...
INFO  [2023-08-29 15:36:36]       binding raw mean counts...
INFO  [2023-08-29 15:36:36]       binding raw median counts...
INFO  [2023-08-29 15:36:36]       binding raw counts sds...
INFO  [2023-08-29 15:36:37]     Writing output...
INFO  [2023-08-29 15:36:37]     Adding filtered data...
INFO  [2023-08-29 15:36:37]       binding annotation...
INFO  [2023-08-29 15:36:37]       binding p-values...
INFO  [2023-08-29 15:36:37]       binding FDRs...
INFO  [2023-08-29 15:36:38]       binding natural normalized fold changes...
INFO  [2023-08-29 15:36:38]       binding log2 normalized fold changes...
INFO  [2023-08-29 15:36:38]       binding natural raw fold changes...
INFO  [2023-08-29 15:36:38]       binding log2 raw fold changes...
INFO  [2023-08-29 15:36:38]       binding normalized mean counts...
INFO  [2023-08-29 15:36:40]       binding normalized median counts...
INFO  [2023-08-29 15:36:42]       binding normalized count sds...
INFO  [2023-08-29 15:36:43]       binding raw mean counts...
INFO  [2023-08-29 15:36:44]       binding raw median counts...
INFO  [2023-08-29 15:36:47]       binding raw counts sds...
INFO  [2023-08-29 15:36:49]       binding normalized mean counts...
INFO  [2023-08-29 15:36:49]       binding normalized median counts...
INFO  [2023-08-29 15:36:51]       binding normalized count sds...
INFO  [2023-08-29 15:36:53]       binding raw mean counts...
INFO  [2023-08-29 15:36:53]       binding raw median counts...
INFO  [2023-08-29 15:36:56]       binding raw counts sds...
INFO  [2023-08-29 15:36:57]     Writing output...
INFO  [2023-08-29 15:37:00] Creating quality control graphs...
INFO  [2023-08-29 15:37:00] Plotting in png format...
INFO  [2023-08-29 15:37:00]   Plotting mds...
INFO  [2023-08-29 15:37:00]   Plotting readnoise...
INFO  [2023-08-29 15:37:01]   Plotting correl...
INFO  [2023-08-29 15:37:01]   Plotting pairwise...
INFO  [2023-08-29 15:37:38]   Plotting boxplot...
INFO  [2023-08-29 15:37:38]   Plotting boxplot...
INFO  [2023-08-29 15:37:38]   Plotting deheatmap...
INFO  [2023-08-29 15:37:38]   Contrast: Arlo_static_vs_Arlo_breathing
INFO  [2023-08-29 15:37:39]   Contrast: hAEpC_static_vs_hAEpC_breathing
INFO  [2023-08-29 15:37:39]   Contrast: hAEpC_breathing_vs_Arlo_breathing
INFO  [2023-08-29 15:37:39]   Contrast: hAEpC_static_vs_Arlo_static
INFO  [2023-08-29 15:37:39]   Plotting volcano...
INFO  [2023-08-29 15:37:39]   Contrast: Arlo_static_vs_Arlo_breathing
INFO  [2023-08-29 15:37:39]   Contrast: hAEpC_static_vs_hAEpC_breathing
INFO  [2023-08-29 15:37:40]   Contrast: hAEpC_breathing_vs_Arlo_breathing
INFO  [2023-08-29 15:37:40]   Contrast: hAEpC_static_vs_Arlo_static
INFO  [2023-08-29 15:37:40] Plotting in pdf format...
INFO  [2023-08-29 15:37:40]   Plotting mds...
INFO  [2023-08-29 15:37:40]   Plotting readnoise...
INFO  [2023-08-29 15:37:43]   Plotting correl...
INFO  [2023-08-29 15:37:43]   Plotting pairwise...
INFO  [2023-08-29 15:39:08]   Plotting boxplot...
INFO  [2023-08-29 15:39:08]   Plotting boxplot...
INFO  [2023-08-29 15:39:08]   Plotting deheatmap...
INFO  [2023-08-29 15:39:08]   Contrast: Arlo_static_vs_Arlo_breathing
INFO  [2023-08-29 15:39:08]   Contrast: hAEpC_static_vs_hAEpC_breathing
INFO  [2023-08-29 15:39:08]   Contrast: hAEpC_breathing_vs_Arlo_breathing
INFO  [2023-08-29 15:39:09]   Contrast: hAEpC_static_vs_Arlo_static
INFO  [2023-08-29 15:39:09]   Plotting volcano...
INFO  [2023-08-29 15:39:09]   Contrast: Arlo_static_vs_Arlo_breathing
INFO  [2023-08-29 15:39:09]   Contrast: hAEpC_static_vs_hAEpC_breathing
INFO  [2023-08-29 15:39:09]   Contrast: hAEpC_breathing_vs_Arlo_breathing
INFO  [2023-08-29 15:39:10]   Contrast: hAEpC_static_vs_Arlo_static
INFO  [2023-08-29 15:39:10] Creating HTML report...
INFO  [2023-08-29 15:39:10] Compressing figures...
INFO  [2023-08-29 15:39:18] 2023-08-29 15:39:18: Data processing finished!
INFO  [2023-08-29 15:39:18] Total processing time: 04 minutes 15 seconds
