# Supplementary material for: A stretchable human lung‐on‐chip model of alveolar inflammation for evaluating anti‐inflammatory drug response
Source: Bioeng Transl Med. 2024 Sep 5;10(1):e10715. doi: 10.1002/btm2.10715 (PMC11711225; doi:10.1002/btm2.10715)
Supplement: Supplementary file 2 — Data S2: Supporting Information [file BTM2-10-e10715-s002.zip › libs/dt-core-bootstrap-1.10.20/js/dataTables.bootstrap.min.js]

/*!
 DataTables Bootstrap 3 integration
 ©2011-2015 SpryMedia Ltd - datatables.net/license
*/
var $jscomp=$jscomp||{};$jscomp.scope={};$jscomp.findInternal=function(a,b,c){a instanceof String&&(a=String(a));for(var e=a.length,d=0;d<e;d++){var k=a[d];if(b.call(c,k,d,a))return{i:d,v:k}}return{i:-1,v:void 0}};$jscomp.ASSUME_ES5=!1;$jscomp.ASSUME_NO_NATIVE_MAP=!1;$jscomp.ASSUME_NO_NATIVE_SET=!1;$jscomp.SIMPLE_FROUND_POLYFILL=!1;
$jscomp.defineProperty=$jscomp.ASSUME_ES5||"function"==typeof Object.defineProperties?Object.defineProperty:function(a,b,c){a!=Array.prototype&&a!=Object.prototype&&(a[b]=c.value)};$jscomp.getGlobal=function(a){return"undefined"!=typeof window&&window===a?a:"undefined"!=typeof global&&null!=global?global:a};$jscomp.global=$jscomp.getGlobal(this);
$jscomp.polyfill=function(a,b,c,e){if(b){c=$jscomp.global;a=a.split(".");for(e=0;e<a.length-1;e++){var d=a[e];d in c||(c[d]={});c=c[d]}a=a[a.length-1];e=c[a];b=b(e);b!=e&&null!=b&&$jscomp.defineProperty(c,a,{configurable:!0,writable:!0,value:b})}};$jscomp.polyfill("Array.prototype.find",function(a){return a?a:function(a,c){return $jscomp.findInternal(this,a,c).v}},"es6","es3");
(function(a){"function"===typeof define&&define.amd?define(["jquery","datatables.net"],function(b){return a(b,window,document)}):"object"===typeof exports?module.exports=function(b,c){b||(b=window);c&&c.fn.dataTable||(c=require("datatables.net")(b,c).$);return a(c,b,b.document)}:a(jQuery,window,document)})(function(a,b,c,e){var d=a.fn.dataTable;a.extend(!0,d.defaults,{dom:"<'row'<'col-sm-6'l><'col-sm-6'f>><'row'<'col-sm-12'tr>><'row'<'col-sm-5'i><'col-sm-7'p>>",renderer:"bootstrap"});a.extend(d.ext.classes,
{sWrapper:"dataTables_wrapper form-inline dt-bootstrap",sFilterInput:"form-control input-sm",sLengthSelect:"form-control input-sm",sProcessing:"dataTables_processing panel panel-default"});d.ext.renderer.pageButton.bootstrap=function(b,l,v,w,m,r){var k=new d.Api(b),x=b.oClasses,n=b.oLanguage.oPaginate,y=b.oLanguage.oAria.paginate||{},g,h,t=0,u=function(c,d){var e,l=function(b){b.preventDefault();a(b.currentTarget).hasClass("disabled")||k.page()==b.data.action||k.page(b.data.action).draw("page")};
var q=0;for(e=d.length;q<e;q++){var f=d[q];if(a.isArray(f))u(c,f);else{h=g="";switch(f){case "ellipsis":g="&#x2026;";h="disabled";break;case "first":g=n.sFirst;h=f+(0<m?"":" disabled");break;case "previous":g=n.sPrevious;h=f+(0<m?"":" disabled");break;case "next":g=n.sNext;h=f+(m<r-1?"":" disabled");break;case "last":g=n.sLast;h=f+(m<r-1?"":" disabled");break;default:g=f+1,h=m===f?"active":""}if(g){var p=a("<li>",{"class":x.sPageButton+" "+h,id:0===v&&"string"===typeof f?b.sTableId+"_"+f:null}).append(a("<a>",
{href:"#","aria-controls":b.sTableId,"aria-label":y[f],"data-dt-idx":t,tabindex:b.iTabIndex}).html(g)).appendTo(c);b.oApi._fnBindAction(p,{action:f},l);t++}}}};try{var p=a(l).find(c.activeElement).data("dt-idx")}catch(z){}u(a(l).empty().html('<ul class="pagination"/>').children("ul"),w);p!==e&&a(l).find("[data-dt-idx="+p+"]").focus()};return d});
