# Supplementary material for: A stretchable human lung‐on‐chip model of alveolar inflammation for evaluating anti‐inflammatory drug response
Source: Bioeng Transl Med. 2024 Sep 5;10(1):e10715. doi: 10.1002/btm2.10715 (PMC11711225; doi:10.1002/btm2.10715)
Supplement: Supplementary file 2 — Data S2: Supporting Information [file BTM2-10-e10715-s002.zip › libs/dt-core-bootstrap-1.10.20/css/dataTables.bootstrap.extra.css]

table.dataTable th.dt-left,
table.dataTable td.dt-left {
  text-align: left;
}
table.dataTable th.dt-center,
table.dataTable td.dt-center,
table.dataTable td.dataTables_empty {
  text-align: center;
}
table.dataTable th.dt-right,
table.dataTable td.dt-right {
  text-align: right;
}
table.dataTable th.dt-justify,
table.dataTable td.dt-justify {
  text-align: justify;
}
table.dataTable th.dt-nowrap,
table.dataTable td.dt-nowrap {
  white-space: nowrap;
}
table.dataTable thead th.dt-head-left,
table.dataTable thead td.dt-head-left,
table.dataTable tfoot th.dt-head-left,
table.dataTable tfoot td.dt-head-left {
  text-align: left;
}
table.dataTable thead th.dt-head-center,
table.dataTable thead td.dt-head-center,
table.dataTable tfoot th.dt-head-center,
table.dataTable tfoot td.dt-head-center {
  text-align: center;
}
table.dataTable thead th.dt-head-right,
table.dataTable thead td.dt-head-right,
table.dataTable tfoot th.dt-head-right,
table.dataTable tfoot td.dt-head-right {
  text-align: right;
}
table.dataTable thead th.dt-head-justify,
table.dataTable thead td.dt-head-justify,
table.dataTable tfoot th.dt-head-justify,
table.dataTable tfoot td.dt-head-justify {
  text-align: justify;
}
table.dataTable thead th.dt-head-nowrap,
table.dataTable thead td.dt-head-nowrap,
table.dataTable tfoot th.dt-head-nowrap,
table.dataTable tfoot td.dt-head-nowrap {
  white-space: nowrap;
}
table.dataTable tbody th.dt-body-left,
table.dataTable tbody td.dt-body-left {
  text-align: left;
}
table.dataTable tbody th.dt-body-center,
table.dataTable tbody td.dt-body-center {
  text-align: center;
}
table.dataTable tbody th.dt-body-right,
table.dataTable tbody td.dt-body-right {
  text-align: right;
}
table.dataTable tbody th.dt-body-justify,
table.dataTable tbody td.dt-body-justify {
  text-align: justify;
}
table.dataTable tbody th.dt-body-nowrap,
table.dataTable tbody td.dt-body-nowrap {
  white-space: nowrap;
}
.table.dataTable tbody td.active, .table.dataTable tbody tr.active td {
	background-color: #337ab7;
	color: white;
}
.dataTables_scrollBody .dataTables_sizing {
  visibility: hidden;
}
