# Supplementary material for: A stretchable human lung‐on‐chip model of alveolar inflammation for evaluating anti‐inflammatory drug response
Source: Bioeng Transl Med. 2024 Sep 5;10(1):e10715. doi: 10.1002/btm2.10715 (PMC11711225; doi:10.1002/btm2.10715)
Supplement: Supplementary file 3 — Suppl. Video S1: Aggregation and mobility of dTHP‐1 macrophages in co‐culture with Arlo. Arlo was grown to confluence on Fluorodishes (FD35‐100, World Precision Instruments). THP‐1 cells were differentiated and stained with CellTrace Far Red (C34564, Invitrogen) according to supplier protocol. After 24 h of acclimatization, co‐cultures were inflamed, treated, and analyzed under the microscope. Bright‐field and fluorescent images were recorded using an EMCCD camera (Andor Technology, Belfast, Northern Ireland, UK) with a physical pixel size of 0.65 μm, mounted on a Nikon Eclipse Ti epifluorescent microscope, at a 10X magnification and 0.45 numerical aperture (Nikon Plan Apo objective) over 20 h with a frame rate of 2 min (1 s video corresponds to 20 min in real‐time). The cells were kept at a constant atmosphere of 37°C and 5% CO2 (Okolab, Pozzuoli NA, Italy) during the entire experiment. Representative videos out of 6 replicates. [file BTM2-10-e10715-s003.zip]

Archive with 6 entries (6 files):
- Suppl._Video_1_Control_Brightfield_Fluorescence.mp4
- Suppl._Video_1_Control_Fluorescence.mp4
- Suppl._Video_1_LPS_Brightfield_Fluorescence.mp4
- Suppl._Video_1_LPS_BUD_Brightfield_Fluorescence.mp4
- Suppl._Video_1_LPS_BUD_Fluorescence.mp4
- Suppl._Video_1_LPS_Fluorescence.mp4
